# Supplementary material for: RAB35 is required for murine hippocampal development and functions by regulating neuronal cell distribution
Source: Commun Biol. 2023 Apr 21;6:440. doi: 10.1038/s42003-023-04826-x (PMC10121692; doi:10.1038/s42003-023-04826-x)
Supplement: Supplementary file 3 — Supplementary Data 1 [file 42003_2023_4826_MOESM3_ESM.xlsx]

## Sheet: mass data
Proteins dysregulated in the Rab35 cKO P0 hippocampus.
Gene Symbol	SwissProt	#unique	Score	Fold change	p-value
		peptides			(-Log10)
Rab35	Q6PHN9	8	1592	1.294	10.295
Tspan13	Q9D8C2	4	140	0.242	6.2
Clstn1	Q9EPL2	18	917	-0.188	4.982
Igf2r	Q07113	44	1236	0.09	4.858
Sema3c	Q62181	5	76	-0.113	4.279
Snx2	Q9CWK8	19	1445	0.053	4.229
Vapb	Q9QY76	15	1013	0.091	4.142
Sort1	Q6PHU5	17	414	0.189	4.021
Luc7l3	Q5SUF2	17	1174	-0.089	4.016
Fam131b	Q3TY60	3	31	0.146	3.94
Trappc2l	Q9JME7	3	210	0.062	3.841
Fn1	P11276	47	1745	-0.083	3.822
Rab31	Q921E2	6	507	0.082	3.695
Lrrtm1	Q8K377	3	96	0.087	3.628
Ephb2	P54763	23	1543	0.025	3.619
Tcp11l2	Q8K1H7	3	69	0.413	3.56
Islr2	Q5RKR3	25	1784	-0.081	3.558
Scamp1	Q8K021	12	930	0.122	3.528
Myo1c	Q9WTI7	11	301	0.053	3.472
Fam179b	Q6A070	1	0	-0.621	3.432
; Togaram1
Gpc4	P51655	13	403	-0.134	3.428
Hivep2	Q3UHF7	12	223	-0.163	3.421
Vps45	P97390	16	545	0.057	3.416
Rbmxl1	Q91VM5	6	2561	-0.085	3.363
Rab7	P51150	16	2777	0.089	3.271
Rap1b	Q99JI6	5	2035	0.056	3.263
Lrp1	Q91ZX7	123	6018	0.057	3.205
Rbm15b	Q6PHZ5	12	381	-0.04	3.183
Mtmr10	Q7TPM9	2	19	0.103	3.161
Hdgfrp2; Hdgfl2	Q3UMU9	13	1263	-0.064	3.146
Mdk	P12025	6	305	-0.165	3.145
Fads2	Q9Z0R9	14	535	0.073	3.091
Vti1b	O88384	6	715	0.069	3.085
Nckap1	P28660	45	2308	0.033	3.074
Maneal	Q6P1J0	2	61	-0.102	3.067
Snx6	Q6P8X1	15	1355	0.068	3.053
Igsf3	Q6ZQA6	36	1386	0.073	3.034
Snx27	Q3UHD6	22	704	0.081	3.012
Acsl4	Q9QUJ7	5	159	0.072	3.007
Cadm4	Q8R464	8	579	0.128	2.999
2010107E04Rik	P56379	1	38	0.187	2.999
2410015M20Rik	Q8R404	4	343	0.06	2.996
Cav1	P49817	5	173	0.09	2.95
Mavs	Q8VCF0	4	107	0.058	2.939
Matr3	Q8K310	55	6714	-0.074	2.926
Irf2bpl	Q8K3X4	17	841	-0.048	2.917
Lnpep	Q8C129	11	392	0.117	2.912
Vapa	Q9WV55	19	1812	0.062	2.856
Gpatch8	A2A6A1	17	412	-0.054	2.855
Adnp	Q9Z103	41	2130	-0.053	2.853
Epha5	Q60629	17	953	0.071	2.842
Ccar1	Q8CH18	32	1274	-0.079	2.814
Cntn2	Q61330	42	4241	-0.201	2.791
Cdca7	Q9D0M2	1	0	0.11	2.787
2810405K02Rik	Q9DB60	7	221	0.049	2.783
; Fam213b
Stx16	Q8BVI5	10	598	0.058	2.751
Uqcrfs1	Q9CR68	14	852	0.062	2.748
Pgm2	Q9D0F9	27	1286	0.05	2.746
Vamp4	O70480	4	159	0.136	2.743
Pdgfra	P26618	3	55	0.239	2.727
Sorbs2	Q3UTJ2	17	454	-0.052	2.724
Chga	P26339	2	73	-0.241	2.695
Rab11b	P46638	1	1667	0.14	2.69
Rab1b	Q9D1G1	8	3165	0.07	2.685
Tmem63b	Q3TWI9	9	261	0.075	2.674
Srrm2	Q8BTI8	51	2726	-0.075	2.673
Acin1	Q9JIX8	47	2305	-0.084	2.646
Trim24	Q64127	12	314	-0.074	2.64
Rab23	P35288	7	381	0.09	2.638
Mrpl37	Q921S7	15	546	-0.026	2.636
Rab4a	P56371	7	1013	0.147	2.63
Cpt1a	P97742	11	324	0.083	2.627
Rab1; Rab1a	P62821	10	4883	0.106	2.614
Hnrnpul1	Q8VDM6	30	1539	-0.05	2.611
Prrc2b	Q7TPM1	23	640	-0.136	2.589
Thy1	P01831	4	218	0.126	2.588
Sorcs2	Q9EPR5	10	246	0.132	2.556
Uhrf1	Q8VDF2	6	201	-0.096	2.553
Fmnl3	Q6ZPF4	4	275	-0.034	2.534
Phc3	Q8CHP6	2	97	-0.178	2.52
Pxdn	Q3UQ28	2	67	0.115	2.515
9830001H06Rik	E1U8D0	32	1032	-0.065	2.513
; Soga1
Eif5b	Q05D44	42	2129	-0.076	2.505
Tasp1	Q8R1G1	1	24	0.117	2.499
Tcerg1	Q8CGF7	40	1226	-0.077	2.498
Vps36	Q91XD6	15	765	0.042	2.484
Slc2a1	P17809	7	157	0.126	2.472
Chl1	P70232	41	2657	-0.104	2.459
Numa1	E9Q7G0	101	5864	-0.155	2.438
Strn4	P58404	18	1444	-0.056	2.431
Atp2a2	O55143	50	6259	0.061	2.423
Col27a1	Q5QNQ9	1	0	-0.76	2.416
Lactb	Q9EP89	8	315	0.058	2.413
Ptpn12	P35831	20	573	-0.042	2.404
Ppp2r5a	Q6PD03	2	144	-0.072	2.377
Gabra2	P26048	5	262	0.071	2.368
Thop1	Q8C1A5	40	2046	-0.033	2.367
Ndufb11	O09111	6	492	0.091	2.355
Gpm6b	P35803	10	1088	0.05	2.355
Psenen; Gm12396	Q9CQR7	1	0	0.213	2.353
Col4a2	P08122	10	182	-0.137	2.346
Atp9a	O70228	22	1084	0.065	2.344
C530008M17Rik	Q5PR69	35	1739	-0.158	2.332
Lpcat1	Q3TFD2	12	612	0.071	2.331
Snx3	O70492	3	177	0.19	2.327
Dynll1	P63168	2	320	0.119	2.324
Tspan6	O70401	5	244	0.124	2.311
Tas2r138	Q7TQA6	1	0	-0.3	2.31
Mtmr2	Q9Z2D1	8	220	-0.102	2.301
Gm14137	Q8CE97	1	0	0.12	2.293
Lrrc4c	Q8C031	1	64	0.193	2.293
Cds2	Q99L43	12	989	0.054	2.292
Zc3h4	Q6ZPZ3	23	780	-0.153	2.29
Lmbrd2	Q8C561	10	194	0.08	2.269
Snx1	Q9WV80	18	1551	0.077	2.252
Ubtf	P25976	26	908	-0.103	2.248
Trp53bp2	Q8CG79	4	92	-0.155	2.247
Tnik	P83510	24	1540	-0.054	2.244
Sparcl1	P70663	9	495	-0.251	2.226
Brd8	Q8R3B7	10	346	-0.069	2.223
Acat1	Q8QZT1	25	4550	0.03	2.219
Atg9a	Q68FE2	3	54	0.163	2.207
M6pr	P24668	10	375	0.044	2.202
Ralbp1	Q62172	7	106	-0.048	2.202
Ppl	Q9R269	1	37	-0.106	2.201
Myh10	Q61879	110	18878	-0.074	2.197
Cpt1c	Q8BGD5	4	104	0.106	2.193
Nacc1	Q7TSZ8	4	196	-0.07	2.192
Pgam5	Q8BX10	13	1031	0.043	2.186
Rnf20	Q5DTM8	25	808	-0.072	2.185
1200014J11Rik	Q8BZR9	9	294	-0.046	2.18
; Ncbp3
Ptn	P63089	9	479	-0.075	2.178
Fubp1	Q91WJ8	27	2543	-0.058	2.169
Rpl14	Q9CR57	8	841	0.069	2.169
Trp53bp1	P70399	72	6407	-0.068	2.167
Cherp	Q8CGZ0	22	898	-0.051	2.166
Polr3c	Q9D483	5	73	-0.05	2.161
C2cd2l	Q80X80	9	193	0.03	2.155
Stmn3	O70166	8	446	0.137	2.153
Dgke	Q9R1C6	15	427	0.046	2.144
Golm1	Q91XA2	3	31	0.069	2.137
Gria2	P23819	23	1174	0.084	2.137
Nes	Q6P5H2	84	6175	-0.186	2.135
Stoml1	Q8CI66	1	36	0.111	2.134
Prrc2a	Q7TSC1	29	694	-0.188	2.13
Supt6; Supt6h	Q62383	42	1382	-0.047	2.129
Slco3a1	Q8R3L5	1	110	0.121	2.129
Appl1	Q8K3H0	31	1395	0.047	2.126
Sncb	Q91ZZ3	3	878	0.095	2.124
Tmem35; Tmem35a	Q9D328	5	439	0.077	2.115
Lrrc8d	Q8BGR2	3	50	0.106	2.114
Gpr56; Adgrg1	Q8K209	6	233	-0.083	2.112
Acp6	Q8BP40	2	42	0.128	2.109
Gab1	Q9QYY0	8	193	-0.13	2.103
Rbmx	Q9WV02	4	2546	-0.09	2.102
Rheb	Q921J2	9	369	0.055	2.101
Ap2a1	P17426	37	3684	0.037	2.1
U2surp	Q6NV83	28	1253	-0.061	2.098
Arl6ip1	Q9JKW0	6	347	0.066	2.095
Sf3a1	Q8K4Z5	31	3151	-0.058	2.091
Ppp6r2	Q8R3Q2	18	632	-0.04	2.089
Cthrc1	Q9D1D6	1	20	0.112	2.087
Phldb1	Q6PDH0	16	393	-0.057	2.087
Ralb	Q9JIW9	5	1038	0.036	2.082
Atp6v1a	P50516	36	4055	0.035	2.079
Acaa2	Q8BWT1	22	1692	0.087	2.077
Wdr59	Q8C0M0	2	32	-0.532	2.074
2010107G23Rik	Q9D882	4	397	0.08	2.073
; Fam241b
Ndufb5	Q9CQH3	5	413	0.073	2.073
Acsl3	Q9CZW4	19	479	0.036	2.07
Tcof1	O08784	41	1536	-0.091	2.063
Bsn	O88737	10	193	-0.22	2.059
Atp2c1	Q80XR2	12	439	0.081	2.054
Scamp5	Q9JKD3	3	320	0.085	2.052
Mpdu1	Q9R0Q9	3	173	0.112	2.051
Stx12	Q9ER00	11	1024	0.071	2.049
Gria1	P23818	16	759	0.109	2.047
Ofd1	Q80Z25	3	61	-0.146	2.044
Tmx1	Q8VBT0	9	340	0.083	2.039
Rhoa	Q9QUI0	3	2603	0.055	2.036
Pip5k1c	O70161	12	559	0.056	2.031
Rai1	Q61818	7	271	-0.129	2.031
Nsun2	Q1HFZ0	37	1586	-0.038	2.029
Sez6l2	Q4V9Z5	4	289	0.139	2.024
Nthl1	O35980	1	30	-0.14	2.023
Gpaa1	Q9WTK3	5	196	0.081	2.021
Rab2a	P53994	7	2553	0.054	2.02
Ubqln2	Q9QZM0	9	1192	-0.038	2.019
Ankrd28	Q505D1	11	511	-0.039	2.018
Nras	P08556	3	1158	0.045	2.018
Uso1	Q9Z1Z0	37	2561	-0.043	2.014
Alcam	Q61490	20	1080	0.073	2.002
Agrn	A2ASQ1	30	990	-0.035	2.002
