# Supplementary material for: RAB35 is required for murine hippocampal development and functions by regulating neuronal cell distribution
Source: Commun Biol. 2023 Apr 21;6:440. doi: 10.1038/s42003-023-04826-x (PMC10121692; doi:10.1038/s42003-023-04826-x)
Supplement: Supplementary file 4 — Supplementary Data 2 [file 42003_2023_4826_MOESM4_ESM.xlsx]

## Sheet: Fig 1
1b
	E15.5	E17.5	P2	P6	P14	P21
	0.176954	0.441477	0.481671	0.467042	0.535146	0.467001
	0.191248	0.379369	0.435675	0.464553	0.428492	0.406004
	0.245618	0.434097	0.416502	0.457766	0.396439	0.364576
1d
	E15.5	E17.5	P2	P6	P14	P21
	0.126203	0.194936	0.299363	0.50922	0.769975	0.74914
	0.153547	0.187066	0.319654	0.392772	0.538884	0.56764
	0.156934	0.223217	0.300803	0.374334	0.373487	0.415193

## Sheet: Fig 2
2d
								F/+;Nes															F/F;Nes
	bin1	110.38	487.53	483.39	90.87	368.63	296.93	130.85	549.4	570.66	360.22	320.91	535.12	567.72	520.45	674.72	452.26	492.34	471.99	510.67	324.11	418.95	130.55	171.99	130.05	197.39	143.79	172.8	240.05	468.13	372
	bin2	12.9	222.48	213.16	70.52	342.92	485.23	355.11	336.12	408.93	160.76	183.46	295.74	314.02	475.05	423	546.62	452.78	383.11	225.31	428.5	307.26	285.79	260.7	260.27	351.27	101.29	298.26	454	324.91	471.03
	bin3	306.53	147.43	207.05	294.08	358.42	208.56	538.41	374.69	343.94	247.53	86.76	233.11	428	294.84	282.25	468.29	442.08	482.02	300.06	401.15	436.61	241.23	225.17	376.47	182.86	65.41	398.26	413.3	289.7	287.15
	bin4	284.02	156.9	308.56	318.81	384.52	252.77	365.13	363.51	332.6	305.69	224.56	332.75	279.19	299.62	387.93	487.6	433.2	391.16	254.2	480.65	347.44	114.95	107.4	163.66	183.45	136.83	366.67	333.86	357.06	367.15
	bin5	220.85	169.2	271.65	178.17	308.38	282.17	454.32	284.41	272.34	152.36	340.73	306.34	177.81	272.63	330.78	401.22	240.88	323.81	157.35	432.43	385.54	361.22	191.12	316.05	276.29	379.11	461.73	273.84	407.24	288.6
	bin6	221.65	175.82	348.15	224.75	163.64	321.64	254.34	195.91	269.45	214.49	308.99	244.25	333.52	232.03	279.71	356.1	329.78	414.91	188.75	342.71	344.91	175.34	230.72	162.79	245.67	360.42	315.49	287.01	407.62	284.8
	bin7	145.92	98.94	283.07	273.6	319.32	293.15	265.76	295.51	310.49	248.91	220.98	208.26	281.7	234.77	332.48	441.19	396.55	269.99	203.31	402.71	294.58	106.96	244.41	70.91	284.25	342.89	188.31	180.54	342.31	161.95
	bin8	271.49	118.53	208.04	313.09	183.11	289.83	339.46	451.07	367.45	251.61	211.32	248.21	208.98	306.84	345.88	527.79	378.09	223.64	163.2	282.65	195.26	295.72	220.59	325.36	270.22	185.74	395.35	133.58	259.87	118.45
	bin9	296.18	81.1	232.42	260.13	342.3	270.43	235	281.3	246.88	249.95	189.9	268.02	99.21	283.48	295.4	365.57	371.38	373.27	231.31	357.58	304.62	294.44	310.49	172.59	182.65	232.71	287.62	326.56	249.57	378.75
	bin10	267.52	165.52	336.03	287.69	236.84	102.77	349.31	380.13	131.46	149.24	197.27	327.95	238.32	277.85	348.33	304.7	194.56	350.41	76.29	212.22	295.13	285.27	284.2	234.2	224.73	286.41	248.97	95.25	226.53	330.86
	bin11	213.39	98.48	207.89	253.72	239.31	357.09	312.98	396.64	461.64	183.27	319.25	310.73	301.04	272.94	212.83	347.41	232.88	306.61	159.05	309.16	89.98	183.65	154.55	245.3	294.18	262.81	291.56	255.26	474.83	183.13
	bin12	410.02	140.21	238.92	273.75	256.5	260.14	98.25	386.57	371.77	113.87	324.37	234.01	287.11	258.5	254.38	246.34	395.96	438.26	168.03	277.97	286.93	129.72	259.45	254.8	266.92	224.82	423.44	234.41	398.21	162.08
	bin13	204.93	190.16	328.75	211.31	303.88	206.92	279.92	335.97	270.94	209.24	184.79	280.97	281.19	275.31	323.05	470.06	439.34	328.4	165.17	281.91	346.49	260.87	130.64	149.84	242.7	253.86	353.54	108.11	427.6	444.68
	bin14	230.52	122.86	171.28	274.82	194.99	354.4	376.2	246.15	293.95	222.75	198.21	315.48	386.88	303.07	335.64	296.11	515.55	315.6	168.81	368.43	140.73	275.59	248.37	353.16	322.17	357.51	274.23	172.54	298.41	411.49
	bin15	240.79	97.46	226.75	312.03	326.56	141.16	408.57	343.97	266.71	146.59	280.99	303.46	332.64	275.77	226.56	360.31	438.71	275.94	194.43	192.3	131.16	173.62	241.47	314.97	298.09	398.21	175.52	372.9	357.84	292.16
2e				2f				2g				2i				2j
	F/+;Nes	F/F;Nes			F/+;Nes	F/F;Nes			F/+;Nes	F/F;Nes			F/+;Nes	F/F;Nes			F/+;Nes	F/F;nes
	3437.09	4583.15			50	73.5		0 min	0	0			94.5	328.5			289	89.5
	2472.62	5052.94			11	99.5		1 min	0	9.09091			177.5	254			279.5	149
	4065.11	6071.57			40.5	91.5		2 min	0	27.2727			168.5	170			221.5	213.5
	3637.34	5754.08			23.5	142.5		3 min	0	31.8182			181.5	248			257	117.5
	4329.32	5349.12			45	111		4 min	0	40.9091			270.5	262			155.5	101.5
	4517.33	3165.94			67	92.5		5 min	0	45.4545			284	342.5			191.5	96
	4123.19	5094.48			63	104.5		6 min	0	50			249	398.5			188.5	86
	4763.61	4325.59			17	156		7 min	0	54.5455			93	246.5			350.5	93.5
	5221.35	3314.92			121.5	78		8 min	0	59.0909			262.5	173.5			140.5	234.5
	4919.21	3281.27			89	112.5		9 min	0	59.0909			169				144
	3216.48	3530.42			74	236.5		10 min	0	59.0909			114				191
	3592.49	3822.84			23.5	93.5							80				320
	4444.4	3731.81			74	79.5							282.5				110
		4651.75				34.5							149				191.5
		3881.21				260.5							254				167.5
		5289.83				134.5							185				238.5
		4554.28				99.5							193.5				152.5
													208				143.5
													69				377
													179				158.5
2k												F/+;Nes																						F/F;Nes
	Trial 1	17	155	55	7	24	213	118	10	35	20	28	47	31	42	27	6	60	83	27	84	37	131	20	5	2	20	92	11	30	39	4	2	2	3	7	3	33	99	14	24	27	27	26
	Trial 2	25	104	60	188	6	53	128	45	87	52	21	64	50	273	33	23	135	44	46	153	185	174	234	8	9	11	47	42	48	206	22	4	9	124	12	5	80	77	135	46	44	23	45
	Trial 3	27	185	75	165	78	190	148	69	84	41	114	111	182	225	117	92	212	143	197	189	133	119	269	2	10	24	178	26	25	243	48	8	10	29	52	6	147	153	206	43	34	23	18
	Trial 4	139	271	65	237	29	294	140	161	238	139	311	114	103	261	175	96	241	221	39	194	135	100	248	10	32	42	191	9	27	330	6	8	6	17	28	85	25	77	227	28	30	14	8
	Trial 5	196	248	68	231	62	305	166	133	268	97	112	134	140	188	107	87	209	250	174	235	111	214	262	251	76	27	104	15	138	211	37	33	33	259	20	80	266	12	309	19	26	28	32
	Trial 6	182	251	54	185	116	287	242	165	159	146	197	163	276	298	290	185	214	226	204	249	202	152	267	42	48	91	14	159	139	330	7	66	68	273	65	160	91	299	305	26	98	12	51
2l
											F/+;Nes															F/F;Nes
	Day1	81.2	64.5	101.8	106.7	88.8	155.2	98.2	89.2	55.2	147.8	144	149.3	65.3	124.5	159.3	172	170	152.8	108.3	121	151.5	140.7	180	177.5	172.8	174.5	180	106.7	166.8	125.7	83.7	131.8	151	133.8	154
	Day2	50.7	35.2	104.5	27	56.2	102.8	80.7	56	23.5	58.5	82.5	65.3	35.8	69.8	120.5	120.2	68	154.8	61.7	75.3	41	83.7	140.5	102	40.5	108.8	35.8	97.3	88.7	152.8	78.2	95.7	87	65.8	15.5
	Day3	66.5	79.3	61.3	52.5	28.2	51.3	48.3	88.5	58	46	101.8	76.8	35.5	82.8	16	103.5	92	54.5	102.7	66	27.5	103.7	110.5	57.7	71.7	37	84.7	66.8	111.8	121.8	14.5	81.8	77.3	33.8	66
	Day4	35	36.3	21	36.8	19	36	52.3	33.7	24.8	49	5.8	11.8	31	22.8	45.3	33.2	43.7	117.7	95.5	22.2	38.2	108	40.2	132.3	53.7	45.3	86.2	25.2	75	125.3	24.8	47.8	51.8	38.8	60.8
2m				2n
	F/+;Nes	F/F;Nes			F/+;Nes	F/F;Nes
	1	3			41.4	50
	2.5	2			68.2	55.6
	9.5	18.5			58.8	52.6
	8.5	0			66.7	53.1
	5.5	0			71.9	68.6
	3.5	7.5			45.8	53.6
	11.5	0			47.4	57.1
	4.5	0.5			29.4	46.9
	25.5	7.5			62.5	42.9
	7	0			66.7	52.2
	8.5	2			46.7	50
	7.5	6.5			68.2	36.8
	9	5.5			62.5	50
	62.5	1.5			37.5	41.4
	3	2			64	61.8
	0	3				25.9
		6.5				54.8
		4.5				45.2
		3

## Sheet: Fig 3
3b
	F/+;Nes	F/F;Nes
	0.47	0.46
	0.49	0.48
	0.47	0.432
	0.44	0.428
	0.425	0.423
	0.435	0.444
	0.423	0.423
		0.54
3d				3e				3f
	F/+;Nes	F/F;Nes			F/+;Nes	F/F;Nes			F/+;Nes	F/F;Nes
	736.889	758.358			0.2115	0.204857			0.430639	0.422034
	772.889	743.111			0.169829	0.164175			0.391796	0.423146
	765.778	740.199			0.151674	0.172352			0.410138	0.421305
	700.535	621.982			0.225954	0.213789			0.405089	0.502498
3h
			F/+;Nes				F/F;Nes
	bin1	0.0143266	0.00145773	0.00492611	0.00387597	0.00371747	0.00663717	0.0112045	0.0301814
	bin2	0.0682301	0.0365975	0.0356852	0.0637677	0.0255198	0.0552609	0.022409	0.0655583
	bin3	0.0498811	0.042467	0.0575657	0.0666083	0.0662445	0.100551	0.0588235	0.0694471
	bin4	0.181872	0.16543	0.204975	0.057144	0.0956493	0.149173	0.142857	0.120883
	bin5	0.168991	0.225467	0.234731	0.0849926	0.106467	0.192256	0.170868	0.117797
	bin6	0.154651	0.205046	0.179385	0.146822	0.15963	0.178996	0.162465	0.217268
	bin7	0.16468	0.127401	0.110721	0.188011	0.180314	0.125972	0.173669	0.165258
	bin8	0.122974	0.111276	0.100884	0.179449	0.208335	0.112707	0.145658	0.150088
	bin9	0.0530357	0.0731693	0.0497188	0.189591	0.138373	0.0640812	0.106443	0.0494836
	bin10	0.0213589	0.0116875	0.0214082	0.0197382	0.0157506	0.0143659	0.00560224	0.0140358
3j				3k
	F/+;Nes	F/F;Nes		F/+;Nes	F/F;Nes
	1105.86	1154.22		488	449
	1125.22	1116.55		422	414.5
	1253.69	1069.74		418	447
	1140.67	1200.92		469.5	416.5
	1101.23	1278.39		431	449.5

## Sheet: Fig 4
4b
				F/+;Nes					F/F;Nes
	bin1	0.0178234	0.0104348	0.0182982	0.0171108	0.0375082	0.00588235	0.00641026	0.0379605	0	0.00833333
	bin2	0.928125	0.424565	0.384488	0.931492	0.86334	0.453292	0.32561	0.401954	0.426136	0.416667
	bin3	0.0247345	0.548696	0.59119	0.0171108	0.099152	0.353731	0.393806	0.278639	0.25	0.419872
	bin4	0	0.0163043	0.0060241	0	0	0.163565	0.237257	0.251909	0.284091	0.146795
	bin5	0.0293176	0	0	0.0342868	0	0.0235294	0.0369169	0.0295373	0.0397727	0.00833333
4c
				F/+;Nes					F/F;Nes
	bin1	0.456309	0.5	0.303175	0.441731	0.247449	0.358173	0.184129	0.343874	0.548003	0.226326
	bin2	0.460526	0.375259	0.598413	0.461339	0.625464	0.342147	0.410632	0.423419	0.267665	0.4375
	bin3	0.0647773	0.124741	0.0873016	0.0675176	0.106679	0.160256	0.27319	0.177372	0.152074	0.292614
	bin4	0.0183873	0	0.0111111	0.0294118	0.0204082	0.139423	0.123575	0.0108696	0.0322581	0.0331439
	bin5	0	0	0	0	0	0	0.00847458	0.0444664	0	0.0104167
4d
				F/+;Nes					F/F;Nes
	bin1	0.556452	0.50971	0.490699	0.491678	0.557442	0.313264	0.394035	0.284194	0.376667	0.241325
	bin2	0.439516	0.486793	0.476609	0.485033	0.439651	0.469895	0.516204	0.441584	0.457619	0.419314
	bin3	0	0.0034965	0.0286275	0.0133333	0	0.200059	0.0862645	0.253917	0.13381	0.28125
	bin4	0.00403226	0	0	0.00664459	0.00290698	0.0141642	0.0034965	0.0177541	0.0319048	0.0481814
	bin5	0	0	0.00406504	0.00331126	0	0.0026178	0	0.00255102	0	0.00992893
4f
			F/+;Nes					F/F;Nes
	bin1	0	0.0322581	0.0402098	0.0171253	0.0641997	0.106295	0.0216667	0.0864198
	bin2	0.324815	0.610983	0.596154	0.48024	0.390006	0.382869	0.297222	0.358025
	bin3	0.587746	0.344854	0.363636	0.494438	0.358246	0.434469	0.43	0.432099
	bin4	0.0874384	0.0119048	0	0.00819672	0.162782	0.0763674	0.211111	0.111111
	bin5	0	0	0	0	0.0247669	0	0.04	0.0123457
4h				4i				4k
	F/+;Nes	F/F;Nes			F/+;Nes	F/F;Nes			F/+;Nes	F/F;Nes
	853.33	1089.19			324.64	331.24			252.747	206.044
	1029.75	775.6			327.58	321.81			237.637	232.601
	656.19	654.69			267.25	234.72			267.58	203.297
	676.778				237.6				196.604	198.895
									194.215	177.419
									208	193.333
										168.449

## Sheet: Fig 5
5a					5e				5f
	Gene Symbol	log2ratio	Pvalue			F/+;Nes	F/F;Nes			F/+;Nes	F/F;Nes
	Rab35	1.29437	10.2947			0.393233	0.608291			0.704846	1.27824
	Trim68	0.447664	0.789818			0.619127	1.11637			0.909323	1.17821
	Fxyd1	0.754227	1.81195			0.733663	1.05589			1.16882	1.50668
	Krt18	0.340056	0.827052			0.689328	1.20004			1.46418	1.76794
	Kifc2	0.248177	0.563782			0.721357	1.16833			1.21445	1.59844
	Cetn3	0.31667	0.908955			0.789483	0.99204			1.25597	1.89184
	Kmt2c; Mll3	0.248177	0.574598			0.570983	0.860291			1.26604	1.37727
	Itpr2	0.667203	0.778829			0.874834	0.737819			0.973161	1.33749
	Tcp11l2	0.413438	3.5596			0.91621	0.740553			0.750346	1.07052
	Lrp12	0.223196	0.785115
	Slc13a3	0.294433	1.20843		5g				5h
	Parp8	0.151059	0.404853			F/+;Nes	F/F;Nes			F/+;Nes	F/F;Nes
	Lgals3bp	0.196819	0.703385			55650000	78550000			56980000	69180000
	Dock4	0.147283	0.515528			56790000	70080000			58700000	60110000
	Sergef	0.184918	0.63955			66020000	95780000			54480000	65630000
	Snx8	0.230118	1.18063			58080000	75900000			53190000	61390000
	Mt1	0.158583	0.435882			69940000	88390000			61210000	78260000
	Bcor	0.360482	1.35504
	Fdx1l	0.0897736	0.166516
	Mt2	0.119824	0.286975
	Pomgnt1	0.0961286	0.268154
	Btbd10	0.175376	0.835782
	Prkcg	0.130206	0.544011		5j				5l
	Sh3d19	0.153648	0.27704			F/+;Nes	F/F;Nes			Ctrl + GFP	KO + GFP	KO + GFP-Rab35
	Clic6	0.277271	1.00091			0.983689	1.07891			29.047	57.9651	31.6742
	Zranb1	0.101329	0.310117			1.15752	1.40042			39.1267	26.7343	24.5372
	2700050L05Rik; Edrf1	0.220874	0.658763			1.31586	1.32682			24.5438	44.5169	23.601
	Tmem151b	0.2044	0.384284			1.25022	1.04147
	Ccdc167	0.265045	1.79249			1.28195	1.23671
	Tekt1	0.173911	0.528765			1.27435	1.24706
	BC003965	0.199989	0.5581			1.20081	1.23168
	Ensa	0.267691	1.11501			1.31739	1.47721
	Ace	0.285747	1.68465			1.61322	1.27344
	Cnnm2	0.265891	0.876458
	Aqp1	0.649211	1.0556
	Mageh1	0.326604	1.47498
	Mybpc2	0.240621	0.78004
	Tspan13	0.241517	6.19979
	Prmt6	0.0147141	0.0200214
	Lrrc4c	0.193032	2.29252
	Ntn1	0.147008	0.533123
	Rsph4a	0.124751	0.312312
	Sp6	0.05484	0.129652
	Pdlim2	0.142958	0.454907
	Ccbe1	0.185806	0.767655
	Bbs2	0.119824	0.691114
	Slc39a9	0.206099	1.11865
	Erbb2	0.119523	0.448613
	0610040J01Rik	0.132546	0.604745
	Fam19a5	0.251084	0.704046
	Cnih; Cnih1	0.0984201	0.512165
	Shroom3	0.167268	0.678193
	Itpr3	0.0568552	0.0996937
	Nrgn	0.24004	0.842901
	Fgd3	0.191022	0.969289
	Gtpbp6	0.0620517	0.131142
	Pttg1ip	0.160593	0.607863
	Hist2h2ab	0.215651	0.879777
	Icam1	0.19535	1.61059
	Pkn3	0.21074	0.419686
	Pard6b	0.10882	0.320409
	Rnase10	0.0608847	0.194889
	Ttyh2	0.0588701	0.106667
	Rsc1a1	0.122691	0.51364
	Sntb1	0.0109645	0.0186898
	Cacna1d	0.263352	1.32002
	Furin	0.266791	1.28596
	Dnaja4	0.183722	0.529217
	Dgcr2	0.152764	0.781839
	Pex10	0.162636	0.652384
	Eif1	0.144665	1.22899
	Aqp4	0.284844	1.25242
	Pdgfra	0.239144	2.72679
		0.107964	0.551324
	Mib2	0.15249	1.00696
	Cd274	-0.0277006	0.0474223
	BC018242; Lppr2; Plppr2	0.216499	0.616257
	Ppp1r11	0.125606	1.15344
	Cluap1	0.203198	1.59706
	Ifitm2	0.0600368	0.105794
	Cntnap5a	0.199989	0.708388
	Mxra7	0.183451	0.913677
	Vps54	0.192722	1.29495
	Clgn	0.157973	0.986898
	2310067B10Rik; Tmem94	0.0813896	0.253717
	Ebf1	0.0938176	0.343305
	Tmem127	0.179396	1.844
	Txnip	0.0900534	0.418877
	Mpnd	0.198869	1.55683
	Ube2e2	0.183179	1.40163
	Nostrin	-0.0124085	0.0283678
	Bfsp2	0.226099	0.784557
	Rnf149	0.077347	0.169159
	3110082I17Rik	0.124726	0.341553
	Tgfbi	0.233649	1.57105
	Pxk	0.0409753	0.114679
	Nol12	0.102464	0.605354
	Fam13b	0.127617	0.505471
	Ssbp3	0.165192	1.48984
	Rgs20	0.132519	1.25049
	Ighg1	0.112587	0.296031
	Cd63	0.146979	1.13036
	COX3	0.154227	0.497793
	Stab1	0.0363578	0.126402
	Gap43	0.135135	0.973987
	Mgst3	0.184918	1.79646
	Ckap2	0.171629	1.01506
	Cryl1	0.0692488	0.131215
	Elovl6	0.102763	0.651718
	2010107E04Rik	0.186927	2.99865
	Atp6v0c; Atp6v0c-ps2	0.173332	1.5829
	Pid1	0.0386665	0.138502
	Cab39l	0.231639	1.13478
	Snip1	0.0946558	0.267415
	Ttc39b	0.0865877	0.313228
	Snx3	0.189863	2.32734
	1700021F05Rik	0.0969856	0.251704
	Gins4	0.140065	0.574708
	Dhdh	0.136292	0.585494
	Nhlrc1	0.100731	0.523882
	Pde4a	0.122967	1.36633
	Cgn	0.097862	0.524837
	Dvl1	0.261289	0.362496
	Arhgap42	0.0805152	0.270975
	Stx3	0.175648	0.722803
	Nr2c1	0.131087	0.939403
	Slc30a7	0.0502109	0.25963
	Rnf220	0.186348	1.42734
	Tax1bp3	0.214759	1.61769
	Clcn5	0.149901	1.24579
	Fam136a	0.00346247	0.0077719
	Mtus1	0.10623	0.527524
	Pex5l	0.124726	0.522731
	Hspb11	0.130811	1.75024
	Samd9l	0.279601	0.397614
	Smcr7; Mief2	0.191602	0.919818
	B4galt3	0.092364	0.293906
	Fgd2	-0.0533911	0.138955
	Rab32	0.190713	0.703003
	Tmem245	0.125883	0.718464
	Sort1	0.188703	4.02078
	Vps72	0.0741634	0.245541
	Larp6	0.175104	1.10609
	1700047I17Rik2; Fam177a	0.22467	1.72908
	Bin2	0.262135	1.32096
	Yipf1	0.0683897	0.225673
	Timm23	0.0762073	0.463823
	Nt5m	0.102784	0.782918
	Tuba1c	0.199719	0.986372
	Sez6l2	0.139184	2.02357
	Ppp2r3c	0.130811	0.315809
	Wdr8; Wrap73	0.00836849	0.0233982
	Bgn	0.00086553	0.00275847
	Tpm1	0.136292	0.880235
	Krt19	0.215651	0.936318
	Spg11	0.115477	0.815247
	Car12	0.0975633	0.574062
	Tctex1d2	0.15511	1.39663
	Wdsub1	0.216231	1.04046
	Psenen; Gm12396	0.213061	2.35331
	Aifm3	-0.118945	0.305224
	Dusp4	0.0256781	0.0505656
	Shroom1	0.0147171	0.0373974
	Il18r1	0.00346247	0.00752808
	Flrt2	0.103919	0.722864
	Hsd3b6	0.0860101	0.717805
	Vat1l	0.177114	1.27011
	Golga7	0.0972842	0.919454
	Tmem9	0.105952	1.80679
	Lrrc8b	0.198249	1.33745
	1810043G02Rik	0.140369	0.728416
	Abcc1	0.0600248	0.157132
	Cenpn	-0.0271235	0.0675342
	Ddx58	0.148744	1.41647
	Cutc	0.212749	1.62869
	Nfatc4	-0.01385	0.0303633
	Mrps34	0.160867	1.39402
	Clcn7	0.0698401	0.246853
	Ly75	0.103063	0.835731
	Grik5	0.061462	0.251787
	Arhgef6	0.109698	0.790533
	AI314976; Oard1	0.0828252	0.520914
	Hmox1	0.0886182	0.515284
	Slc22a8	0.129352	1.705
	Gad1	0.0903513	0.817608
	Aplnr	0.131087	1.21651
	Notch2	0.0897556	0.991119
	Rgs17	0.124425	0.679126
	March1	0.138054	1.20335
	Cpeb2	-0.000865704	0.00184387
	Cd99	0.135741	1.02249
	Spats2l	0.120403	1.28007
	Rab11b	0.140341	2.69035
	Cacfd1	0.0952525	1.55814
	Leprel4; P3h4	0.0932399	0.886921
	Arl6ip4	0.0750371	0.382897
	Rrn3	0.138027	1.1151
	Bend4	0.0233698	0.0695934
	Nxph3	0.114622	0.967688
	Arl8b	0.109998	1.12546
	1810030O07Rik	0.0683897	0.418519
	Cdk5rap1	0.0888981	0.196578
	Flt1	0.0383741	0.149505
	Cav2	0.0851522	0.696082
	Anapc10	0.118945	1.80367
	Garnl3	0.0998744	0.753017
	Slc6a17	0.120126	1.3621
	Atp5g2	0.0657983	0.564129
	Atg9a	0.163215	2.20697
	Cthrc1	0.112009	2.08697
	Grb14	0.0660936	0.389258
	Necab1	0.0314551	0.106572
	Stoml1	0.111431	2.13393
	Tsc22d4	0.0987188	0.998316
	Vimp; Selenos	0.0900534	0.550069
	Rbfa	0.0961094	0.205781
	Nudt7	0.0920844	0.773775
	Olfr56	0.0660804	0.167299
	B3galt2	0.124726	0.750857
	Elmo2	0.0712908	0.879995
	Nprl3	0.170163	1.71989
	Flrt3	0.149901	1.44052
	Mars2	0.141801	1.07951
	Tti1	0.0998744	0.517178
	Irf9	0.0799378	0.470968
	Orc2	0.0987188	0.411207
	Diap3; Diaph3	0.0297235	0.156156
	Rer1	0.0542517	0.316548
	Nudt18	0.206099	0.734844
	Ndufb10	0.213641	1.76734
	Slc35e2	0.0848549	0.204376
	Mgat2	0.0949731	0.807289
	Cadm4	0.128196	2.99934
	Pdia5	0.0935194	0.809577
	Orc4	-0.0132729	0.0325201
	Rab22a	0.090631	0.737002
	Rbck1	0.083997	0.5986
	Tpd52l1	0.155689	0.863729
	Gria1	0.10912	2.04685
	Slc2a1	0.125581	2.47181
	Slc4a2	0.145547	0.335381
	9130014G24Rik; Adgb	0.076192	0.178602
	Tecr	0.0888981	1.1077
	Entpd1	0.150754	1.34251
	Gemin2; Sip1	0.0435683	0.188437
	Speg	0.092364	1.24783
	Pla2g7	0.0776435	0.332945
	Zfp36l1	0.0401055	0.255458
	Atcay	0.143811	0.532041
	Tnfrsf21	0.124726	0.937229
	Rab4a	0.147253	2.62995
	Adcy1	0.0574326	0.462172
	Agphd1; Hykk	0.0643613	0.341113
	Ehbp1l1	0.110853	0.478384
	Rasgrp2	0.114044	1.27109
	Ube2d2a	0.0793762	0.461104
	Rps18	0.104796	1.20804
	Stk40	0.204048	0.504193
	Fxyd6	0.144665	1.44951
	Slc22a6	0.134281	1.36056
	Enpep	0.0917864	0.876589
	8030462N17Rik	0.0894758	0.386694
	Dnlz	0.0279864	0.0498578
	Stmn2	0.155353	1.89339
	Ndufb3	0.0663757	0.642768
	Trim35	0.114876	0.883936
	Rab5b	0.0767695	1.09008
	Abcb6	0.142958	1.58229
	Ttc4	0.160047	1.70489
	Gmfb	0.0857299	0.714285
	Cbfa2t3	0.0354885	0.100166
	Tbc1d20	0.0912087	1.02503
	9430016H08Rik; Maip1	0.105652	1.6324
	Pknox1	0.0981411	0.652898
	Cpt1c	0.10623	2.19346
	Deaf1	0.120077	0.58642
	Sdk1	0.0767695	0.757546
	Dstn	0.0779245	0.974232
	Gabrb1	0.110553	1.9143
	Cacng8	0.0767695	0.614567
	Eppk1	0.0614743	0.36127
	Setd8; Kmt5a	-0.0620517	0.183696
	Stmn3	0.137448	2.15307
	Slitrk4	0.0912087	0.786192
	Rab9b	0.141222	1.91254
	Bak1	0.076192	0.310836
	Fam96b	0.110853	0.488174
	Ccdc101; Sgf29	0.0557005	0.26244
	Zdhhc21	0.033764	0.168923
	Hmgn1; LOC100044391; LOC102641809	0.0279864	0.0952516
	Usp54	0.10362	0.979699
	Gabra4	0.0461702	0.279151
	Cmbl	0.0577155	0.533353
	Qsox1	-0.00288539	0.00764016
	Map1lc3a	0.0946748	0.9116
	Gtf2a2	0.133978	0.948943
	Dhcr24	0.0819671	1.09157
	1110004E09Rik	0.11231	1.20093
	Slco3a1	0.12068	2.12864
	Tgfb2	0.0992966	1.10438
	Tubb6	0.0637711	0.229136
	Kansl1l	0.115177	0.386171
	Erbb4	0.0842773	1.02412
	Sdhc	0.103063	1.04906
	Unc13b	0.0770659	0.730241
	Atp13a2	0.109398	0.538424
	Accn2; Asic1	0.0704175	0.62498
	Cntn5	0.120957	0.58005
	Fam131b	0.146096	3.9397
	Lrrn1	0.148165	0.979125
	Nek7	0.0554063	0.659811
	Arid4a	0.042414	0.110867
	Rapgefl1	0.01385	0.0378797
	Kcnh1	0.00346247	0.015376
	Fau	-0.00952277	0.0327587
	Ndufa7	0.111131	0.421263
	Plekhg2	0.0669531	0.384747
	Tmsb4x	0.109698	0.496339
	Mettl22	0.0738821	0.490384
	Mtmr14	0.211858	1.35129
	Mmd2	0.0652209	0.642818
	Tmem163	0.078221	0.909899
	Plekho1	0.0854325	0.821003
	Sufu	0.0880405	0.887147
	Chst10	0.0706991	0.734506
	Myo9b	0.142654	1.67448
	Ighg2b	-0.0210658	0.0550461
	Ano10	0.105952	0.6936
	Pxdn	0.115477	2.51522
	Dynll1	0.119222	2.3245
	Arg2	0.111431	1.76695
	Sall2	0.0698401	0.689184
	Ftsjd1; Cmtr2	0.172752	1.35911
	Rab9	0.0863075	0.939468
	Sorcs2	0.132243	2.55608
	Slc23a2	0.089178	0.32952
	Celsr2	0.125581	0.825779
	1110008L16Rik	0.0799538	0.580166
	Gpatch4	0.0675305	0.452418
	Enpp5	0.0533911	0.33924
	Stx18	0.0753333	0.886522
	Idua	0.00490468	0.00929727
	Tram1	0.038959	0.15216
	Map1lc3b	0.0894758	0.792806
	Mctp1	-0.00807911	0.0187741
	Erh	0.0940971	0.914485
	Cisd1	0.0984201	1.19787
	Fam57b	0.114599	1.16346
	Mtmr10	0.103341	3.16089
	8430419L09Rik; Fam234b	0.1334	1.46251
	Mzt2	0.0966871	0.715733
	Usf2	0.0510716	0.350578
	Unc5d	-0.00663575	0.0224811
	Pou4f2	0.0346263	0.164206
	Thy1	0.125581	2.58808
	Mpdu1	0.112287	2.05146
	Atp6v1f	0.0978424	0.517222
	Galnt14	0.112565	1.13435
	Tspan3	0.100452	1.3377
	Gabarap	0.118344	0.408301
	4933434E20Rik	0.0747408	0.929393
	Skp1a	0.0926436	0.973209
	Comtd1	0.0588701	0.484475
	Tpm4	0.107086	0.601406
	Stom	0.0733047	0.401528
	Sec61a2	0.10101	1.50477
	Vopp1	0.105652	1.196
	Uxs1	0.0655162	0.383295
	Diras1	0.0265463	0.123003
	Ndufa4l2	0.0424225	0.214058
	Ggnbp2	0.0967064	0.466651
	Ociad2	0.107664	1.05213
	Zbtb3	0.161172	0.591309
	Ccdc104; Cfap36	0.0357807	0.148359
	Actr8	0.108264	0.84678
	Peo1; Twnk	0.021925	0.108574
	Nefl	0.089178	0.762799
	Dynll2	0.165804	1.34141
	Crim1	-0.0253921	0.0837217
	Tenm1	0.0721498	0.890361
	Lrfn3	0.0920844	1.22012
	Qsox2	0.0675305	0.769899
	Nenf	0.027992	0.0716374
	Ttr	0.0721642	0.308056
	Sc5d	0.0608847	0.927619
	Tapbp	0.104497	0.784313
	Lactb2	0.061462	0.66087
	Snx13	0.114044	0.36911
	Gla	0.0637711	0.494259
	Lrp6	0.0733047	0.570184
	Isca1	-0.121559	0.264838
	Lpgat1	0.0848549	1.70319
	Dbc1; Brinp1	0.0187534	0.055098
	Fibcd1	0.158551	0.473208
	Rpp40	0.0652209	0.826069
	Acp6	0.127919	2.10916
	Fmod	0.138908	0.676577
	Eepd1	0.0863075	0.507086
	Dync2li1	0.0574211	0.766501
	Vamp3	0.0961094	0.70141
	Fam20c	0.0787986	0.519704
	Nfya	0.122992	0.850769
	Glrx	0.0975633	1.18222
	2310028H24Rik; Fam219a	0.0698401	0.311545
	Emb	0.100452	0.626764
	Ireb2	0.078502	0.57602
	Pms2	0.110276	0.534328
	Ndufab1	0.128196	0.823295
	Sidt2	0.117789	0.89036
	Arl2bp	0.105075	0.846707
	Fam188b; Mindy4	0.076192	0.343071
	Rusc2	0.0452998	0.242243
	Stradb	-0.0349184	0.15783
	Pcdhb14	0.132243	0.73205
	Slc26a2	0.125581	0.330706
	Ispd	-0.00807911	0.0398468
	Dnmbp	0.0617568	0.232054
	Slain2	0.0733047	0.406855
	Inf2	0.0706991	0.476946
	Pja2	0.0730233	0.991986
	Ssh3	0.0897736	0.639312
	Tango6; Tmco7	0.15048	1.74271
	Vamp5	0.112865	1.368
	Ube2m	0.0782054	1.25284
	Prps2	0.0773625	0.660587
	Gpr124; Adgra3; Adgra2	0.0126958	0.0668586
	Mdga2	0.0753183	1.48852
	Lnpep	0.117211	2.91184
	Mrpl28	0.0649257	0.881143
	Stx2	0.0978424	0.354416
	Lrrc1	0.0984398	0.888691
	Rbp1	0.0888981	1.35472
	Nat8l	0.135135	0.681421
	Ift27	0.0920844	0.98208
	Usp38	0.0629115	0.908162
	Tmem222	0.0964079	0.806663
	Tas2r136	0.0704034	0.162294
	9330182L06Rik	0.0937988	1.16253
	Galnt1	0.0536744	0.42042
	H3f3c; Gm7426	0.0764884	0.445387
	Slc6a15	0.184609	0.963011
	Mrps16	0.142654	1.56582
	Hist1h2af	0.118945	0.957316
	Dhodh	0.0811089	0.732979
	Tlr13	0.00403874	0.0186098
	Chac2	0.138027	0.611378
	Polb	0.0349184	0.476344
	Pvrl3; Nectin3	0.0591647	0.487113
	Sntn	-0.0383818	0.073866
	Cox4i1	0.079657	1.45298
	Zfp36l2	0.0877429	1.83967
	Sema6a	0.0409835	0.198137
	AW209491	-0.0178861	0.0561625
	Pi4k2a	0.0678124	1.41277
	Gm14137	0.119547	2.29286
	Cpne5	0.045877	0.16864
	Cnih2	0.15511	0.775818
	Mterfd2; Mterf4	0.0727272	0.432361
	Chodl	0.0109645	0.0342068
	Crybb1	0.0660936	0.301469
	Ctsc	0.122992	1.21523
	Arl5a	0.156237	0.919472
	Cers1; Lass1; Gdf1	0.0629115	1.16664
	Slc2a13	0.0383818	0.304172
	Tmem33	0.0750371	0.899871
	Ube2i; LOC100044900; LOC102641751	0.0799538	1.26314
	Wwp1	0.0170223	0.0575621
	Rcn2	0.0759109	0.597195
	Tex2	0.0438613	0.556173
	Bcar3	0.04934	0.33068
	Lrp4	0.16812	0.97817
	Slc20a2	0.0860273	0.423311
	Ppap2b; Plpp3	0.0585873	1.11672
	Akap10	0.0727272	0.58491
	Nom1	0.0704316	0.592344
	Musk	0.0473152	0.19046
	Slx1b	0.0600248	0.185824
	Mrps17	0.097862	0.974373
	Nedd9	0.0715723	0.296313
	S100a11	0.0782054	0.628655
	Cacnb4	0.080812	1.47544
	Nek2	0.101907	0.456252
	1110031I02Rik; Ogfod3	0.0606021	0.896957
	Ipo13	0.024524	0.172259
	Rab23	0.0897556	2.63821
	Mid1ip1	0.0940971	0.571941
	Bbs4	-0.012983	0.0726147
	Tmem150c	0.0453089	0.346155
	Scamp1	0.122438	3.52753
	D14Ertd449e; Tmem254a; Gm9746; Tmem254b; Gm10395; Tmem254c	0.0715723	0.303097
	Ykt6	0.0727272	1.71639
	Npc1	0.0603195	1.20496
	Atp9b	0.0579984	0.546273
	Manbal	0.0889159	0.622934
	Dusp23	0.118644	1.178
	Tnfaip8	0.0698401	1.31587
	Lrrtm1	0.0865877	3.62822
	Ercc1	0.0351965	0.20068
	Tspan6	0.12357	2.31051
	Arap1	0.078221	0.393425
	Cend1	0.203468	1.36373
	Tasp1	0.117211	2.49856
	Nalcn	0.0787986	0.527678
	Nefm	0.0600248	0.677287
	Slc30a1	0.0499172	0.356052
	Fads3	0.0863075	0.758338
	Dlk1	0.0444385	0.118069
	Fam96a	0.0536637	0.432067
	Ly6h	0.127592	1.41004
	Slc38a3	0.080812	1.94941
	Foxred2	0.126461	0.383915
	Atpaf1	0.0935194	1.06857
	Apoo	0.100173	1.30037
	Armc7	0.04039	0.261979
	Polk	0.0987188	1.1114
	Fam162a	0.0787986	1.36753
	Rc3h2	0.0920844	1.58329
	Pgrmc1	0.113743	1.18042
	Enpp2	0.289507	0.437669
	Ugt1a1	0.324785	0.860746
	Ncoa7	0.0504944	0.296982
	Slc12a4	0.0932399	1.94933
	Vapb	0.0912087	4.1419
	Marcksl1	-0.0178896	0.101694
	Tmem175	0.112009	0.474661
	Efhd2	0.0877429	0.526213
	Rab31	0.0822477	3.69463
	Rnf7	0.0121187	0.097026
	Osbp2	0.0227928	0.117737
	Lrrc8d	0.105652	2.11428
	Naf1	0	0
	Nufip1	0.036935	0.101111
	Igdcc4	0.0981411	0.473853
	Med4	0.0663757	0.608424
	Optn	0.0539577	0.268793
	Samd4b	0.0776435	1.67472
	Clip4	-0.0513654	0.196199
	Nlk	0.0406908	0.26062
	Necab2	0.0877429	0.698699
	Atp1a1	0.078502	1.67286
	Hint3	0.0170223	0.107365
	Jrk	-0.109976	0.22624
	Glcci1	0.0663624	0.277661
	Lonp2	0.0554063	0.742302
	Atraid	0.134254	1.45658
	Grm1	0.0903513	1.0586
	Rnf213	0.077347	1.12003
	Fcgrt	0.130232	1.12486
	Chchd3	0.0709949	0.803838
	6430704M03Rik; Frrs1l	0.0793603	0.79942
	Smyd2	0.0565722	0.624405
	Tpm3	0.141222	1.12918
	Wdr19	0.0588584	0.712148
	Cav1	0.0900534	2.94987
	Slc38a7	0.111732	1.03025
	Stk16	0.0987188	0.58698
	Gnb3	0.113466	1.27211
	Ctsl	0.0981411	1.70295
	Yif1a	0.0718539	0.26738
	Sowahc	0.0571382	0.926441
	Coq10b	0.0695583	0.573413
	Ube2l3; Gm10705	0.108542	1.31824
	Rpl12	0.0842773	1.18601
	Abca9	0.0346263	0.371898
	Cdca7	0.110276	2.78669
	Kdm4b	0.0634888	0.347796
	Asphd2	0.186348	1.50979
	Cnrip1	0.0857299	1.99584
	Gm3244; Ndufb4; Gm3873	0.114899	1.09088
	Ssr1	0.0932399	1.6915
	Rab1; Rab1a	0.105931	2.61353
	Gpaa1	0.0807959	2.0207
	Slirp	0.0432841	0.398857
	Zfp507	-0.0199075	0.0618696
	Snx25	0.0542517	0.376489
	Slc1a1	0.0733047	0.949854
	Vamp4	0.135741	2.74287
	Frmpd4	0.0308718	0.238943
	Mospd3	0.077628	0.760709
	4930430F08Rik	0.076192	0.532723
	Traf3ip1	-0.0150042	0.0377525
	Rps6ka2	0.0542517	0.657083
	Zfp445	0.0230836	0.125525
	Vti1a	0.101329	0.881748
	Arl15	0.0421297	0.391757
	Abca17	0.0915067	0.168837
	Zfp367	0.0277006	0.0729593
	Rnf13	0.0634888	0.612198
	Paox	0.0556894	1.31744
	Mrpl53	0.0851352	0.654181
	9530068E07Rik	0.111732	1.66086
	Rundc3a	0.0522365	0.73011
	Snx12	0.0655293	0.990756
	Ndufb11	0.091227	2.35535
	Ccser1; Fam190a	0.0799378	0.544563
	Mettl24	-0.0147171	0.0348215
	Uck1	0.076192	1.32457
	Eef1b2	0.0825447	1.09284
	Sesn3	-0.00836682	0.0321486
	Krt75	0.0646306	0.290502
	Lipt2	0.105353	1.60319
	Dolk	0.0686853	0.456503
	Gnpnat1	0.0998944	1.43611
	Rab2b	0.0715723	1.0555
	Endog	0.0363651	0.345481
	Sh3bp2	0.077628	0.881546
	Ctsh	0.0652209	1.0905
	Elfn2	0.0851522	1.3291
	Rnf185	0.0533911	0.722384
	Lgals8	0.0086562	0.0509002
	Lrfn5	0.105631	0.680027
	Tcp11	0.315762	0.409753
	Gjc1	0.0467568	0.184192
	Npdc1	0.0556894	0.415707
	Gm216; Catip	0.0975633	0.290486
	Slc16a2	0.050778	0.510324
	Abca2	0.0412598	0.423918
	Mgll	0.0637711	0.478041
	Ak5	0.0995755	0.671923
	Tmem164	0.00288539	0.0084345
	Tfcp2	0.019621	0.128818
	Abhd14a	0.0499272	0.396234
	Pgm5	0.00173123	0.00910208
	S1pr1	0.0507881	0.530553
	Kxd1	0.0969856	0.384273
	Tppp3	0.117512	1.34841
	Fkrp	0.0366501	0.134236
	Trabd	0.0686853	0.419928
	Kat2b	0.120704	0.547988
	Itm2c	0.104775	1.59322
	Pafah2	0.0854325	0.415684
	Lmbrd2	0.079657	2.26929
	Slc27a3	0.0811089	1.06693
	Coq3	0.0429998	0.165639
	Prnp	0.0467474	0.734166
	Slc9a7	0.0877605	0.901643
	Pask	0.0554063	0.279287
	Anxa2	0.0513654	0.886814
	Igf2r	0.0897556	4.85844
	Rab3ip	0.0981411	0.621703
	Spag7	0.089178	0.308626
	Snrpb2	0.0600248	0.861257
	Obsl1	0.101886	1.81328
	Mpdz	0.0380894	0.337266
	Rpl14	0.0686853	2.16874
	Npepl1	0.076192	1.5715
	Cdh11	0.0678124	1.76944
	Neto2	0.0707133	0.540962
	Bbs1	0.101886	1.11808
	Mrrf	0.0124085	0.0635335
	Slc35e3	0.0557005	0.331524
	Aktip	0.0721498	1.62951
	Spin4	-0.0897736	0.264195
	Ecscr	0.114899	1.50384
	Mina; Riox2	0.0553952	0.488945
	Bet1l	0.047618	0.616113
	Cxcr4	0.0204846	0.0971903
	Capg	0.0727272	0.649965
	Gfod2	0.0582928	0.475338
	Negr1	0.0444385	0.466898
	Gabra2	0.0712765	2.36774
	Rem1	0.0836998	0.65003
	Akap7	0.141497	1.31701
	Snx6	0.0678124	3.05286
	Gtf2h3	0.0718539	0.684004
	Tmx1	0.0825447	2.03884
	Cfl1	0.0513654	0.587305
	Gria2	0.083997	2.13719
	Cdh4	0.0447227	0.252363
	Zcchc14	0.106509	0.702908
	Tmem65	0.0565722	1.60739
	Rab4b	0.0657983	1.18126
	Rpl11	0.0539685	1.14395
	Yipf5	0.026541	0.158465
	Sv2b	0.090929	1.43813
	Cd9	0.068699	1.42359
	Pdpr	0.024815	0.31531
	Txndc12	0.0571382	0.987906
	Tmem167	0.080812	1.60478
	Rnf34	0.089178	0.485591
	Morf4l2	0.0695583	1.13649
	Abat	0.0857127	1.57633
	Tmem55a	0.0328949	0.328263
	Slc6a6	0.0181764	0.109506
	Sorbs3	0.079657	1.22312
	Fads2	0.0730086	3.09058
	Prox1	0.0328949	0.260823
	Xkr7	0.0349114	0.247628
	Oraov1	-0.036935	0.15905
	Orc5	0.01818	0.0244166
	Gnb4	0.0640662	1.72278
	Smurf2	0.0556894	0.853626
	Pex6	0.0421297	0.155404
	Elovl4	0.0444385	0.380696
	Ggh	0.0585756	0.519536
	St6galnac5	0.0816865	1.365
	Rab3b	0.0966871	0.926504
	Dennd4c	0.0643613	0.491419
	Plekha1	-0.00317425	0.00686366
	Gpx7	0.0626165	1.21796
	Acvr2a	0.0640662	1.76981
	Stx8	0.0608969	1.08986
	Setx	0.190172	0.665036
	Pdxk	0.033764	0.393703
	Tyw1	0.0386665	0.314961
	Snx27	0.080812	3.01212
	2810008M24Rik; Smim15; LOC102642197	0.0649257	0.971313
	Lrfn1	0.0683897	0.936791
	Mark4	0.0164485	0.104483
	Fam185a	0.122137	0.381504
	BC031181; LOC102641497	0.0920844	0.964713
	Arl6ip1	0.0660672	2.09483
	Coa3	0.126461	1.41526
	Nptn	0.068699	1.16965
	Atp5h	0.111431	1.48962
	Ccdc53; Washc3	0.0629115	0.688806
	Gria4	0.0582928	0.274622
	Timeless	0.0239517	0.0601769
	Gria3	0.0617568	1.69778
	Slc6a1	0.173025	1.40778
	3110001D03Rik; Tmem261; Dmac1	0.0629115	0.780209
	Tomm6	0.0484791	0.646849
	Nxph1	0.0545458	0.296335
	Chrna4	-0.0294379	0.106559
	LOC102634333; 1110002E22Rik	0.0698401	1.25206
	Sorl1	0.0831222	1.48178
	Rps16-ps2; Rps16	0.0568439	1.2778
	ND2	0.121535	1.25748
	Sirt5	0.0259692	0.240109
	Ubxn2b	0.105075	1.66619
	Ndufa4	0.100153	0.780971
	Jam3	0.0259692	0.206384
	Kmt2b; Wbp7	0.0972647	1.69486
	Cbfb	0.0634888	1.08084
	Mapkap1	0.0392437	0.441792
	Ankrd54	0.0349114	0.288039
	Syt4	-0.0193343	0.0541839
	COX2	0.0536744	1.22607
	Rab11a	0.0940971	1.0681
	Asb7	0.0574211	0.618443
	Vkorc1	0.0877429	1.11009
	Rab40c	0.0539577	0.912307
	Gypc	0.027118	0.127424
	Flrt1	-0.0357878	0.0855057
	Hn1; Jpt1	0.01818	0.109971
	Palm2	0.042414	0.411918
	Cpne4	0.0398129	0.582707
	Csrp2	0.0262551	0.313458
	Stat1	0.0617568	1.7161
	Rps6kc1	0.0600248	1.17874
	Scamp5	0.0851522	2.05226
	Ufm1	0.0834027	1.52929
	Lyve1	0.054829	0.788988
	Dgka	0.0964079	0.63454
	Snx1	0.077347	2.25233
	1700084C01Rik; Ccdc190	0.0634888	1.45948
	Ston1	0.0513551	0.204222
	Asxl1	0.0568552	0.260511
	Ubl4; Ubl4a; Slc10a3-ubl4; Gm38419; SlcUbl4a; Gm44504	0.0848549	0.928668
	Tmem161b	0.0912087	0.578198
	Bivm	0.076192	0.919592
	2610034B18Rik; Arpin	0.0536744	1.29599
	Lpcat3	0.0903513	0.979931
	Rps12	0.0819671	1.05427
	Dnaja2	0.0285692	0.42181
	Sri	0.0559836	0.964801
	Fut11	0.105931	0.810516
	Mrpl11	0.0545349	1.49357
	Scn3b	0.0813896	1.0062
	Clcn3	0.0834027	1.49841
	Psen2	0.0724313	0.571811
	Atg14	-0.0274093	0.0640324
	Rhbdf1	0.0992966	0.64459
	Itgb5	0.135438	1.71216
	Mcts2	0.0920844	0.694873
	Myo1e	0.0582928	0.748944
	Rab7	0.0886005	3.27135
	Tmem160	-0.0551232	0.209677
	Atp1b3	0.0470407	0.992289
	Tmem120b	-0.0421297	0.151927
	Mto1	0.0510716	0.238174
	Atp2c1	0.080812	2.05355
	Sh3d21	0.0987188	0.844768
	Foxp1	0.0603074	0.623541
	Ndufb5	0.0733193	2.0726
	Abca6	0.00750203	0.0205517
	Epb4.1l4a; Epb41l4a	0.00634787	0.0435853
	Slc33a1	0.0935194	1.08326
	Mlc1	0.0608969	0.544618
	Slc1a3	0.0810765	1.54412
	Serinc3	-0.0222157	0.0797854
	Tor1aip2	0.0556894	0.317234
	Ppfibp1	0.0199115	0.111947
	Dact3	0.0530972	0.261654
	Gsn	0.0629115	1.55532
	Vti1b	0.0686853	3.08513
	Clec2l	0.0585873	0.633099
	Eci1	0.0288549	0.473127
	Anxa3	0.0507881	1.02408
	Dimt1	0.0603074	0.685612
	Syt16	0.00577079	0.0280708
	Hint1	0.0536744	0.521264
	Phyh	0.0643613	0.532146
	AI480653; Xxylt1	0.0331868	0.136667
	Rprd1a	0.0115416	0.0922837
	Igsf3	0.0727418	3.0344
	Hepacam	0.0623217	0.606273
	Sp8	0.00317425	0.0130178
	1110032F04Rik	0.160593	0.539346
	Polr2e	0.0450067	0.337901
	Atp11a	0.0530972	0.209884
	AI462493; Uqcc3	0.125883	0.736628
	Mad2l1bp	0.019621	0.141037
	Sec22a	-0.0300091	0.10435
	Fam168a	0.0692627	0.914003
	Mmab	0.0709949	0.474326
	Wdr60	0.0230836	0.0854264
	Ccpg1	-0.0178896	0.0253395
	Ass1	0.0556894	0.607512
	Lamp2	0.0776435	1.90373
	Matk	0.029432	0.22543
	Bpgm	0.0557005	0.278404
	Slc12a9	0.0966871	1.20718
	3110003A17Rik; Abracl	0.0943954	0.56934
	Cd82	0.0938176	0.761653
	Orc6	0.00750203	0.0245589
	Slc9a4	0.0386665	0.197778
	Alcam	0.0730233	2.00197
	Rab34	0.0652209	1.15949
	Acsl4	0.0724313	3.00711
	Tmem97	0.0395363	0.345396
	Rps17	0.0542409	1.12687
	Jagn1	0.0363578	0.431972
	Dpagt1	0.0427069	0.334137
	Dpy19l3	0.0533805	0.975387
	Evi5	0.0144271	0.0984729
	Ndst1	0.033472	0.141058
	Shisa7	0.0822641	1.6298
	Lhfpl4	0.0871478	0.696338
	Ostc	0.0559836	0.36621
	Cnih4	-0.00605993	0.0262252
	Grin1	0.0412598	0.40833
	Adra2a	0.0859929	0.233064
	Pak6	-0.0054817	0.0240362
	Zc3hav1	0.00894384	0.0459741
	Rab1b	0.0695444	2.68496
	Tpgs1	0.0759109	1.39959
	Stx12	0.0706991	2.04935
	Slc25a22	0.054829	1.5113
	Slc25a3	0.0554063	1.46892
	Atp5k	0.113443	1.34976
	Aldh2	0.0611794	1.79442
	Radil	0.0533805	0.829586
	2410015M20Rik	0.0603195	2.99623
	Lrrc41	0.076192	1.44714
	Stx16	0.0577155	2.75069
	Scp2	0.0504944	1.19696
	Myh11	0.0617568	0.419863
	Plbd2	0.0689809	0.826508
	Ubl5	0.0516592	0.606113
	Arhgap1	0.0750371	1.80798
	Hmgcs1	0.0392516	0.745271
	Fkbp1a	0.0479019	1.17748
	Cox6c	0.0935194	0.804725
		0.047618	0.40018
	Wrb	0.0640662	1.75854
	Tmbim6	0.0764884	0.513856
	Ccdc71	-0.012406	0.0696981
	Sephs2	-0.024815	0.159174
	Sncb	0.0949731	2.12444
	2010107G23Rik; Fam241b	0.079657	2.07281
	Cdk5rap2	0.0277006	0.28121
	Snx17	0.077628	1.72888
	Maob	0.0660804	0.90996
	Slc1a2	0.0929417	1.31201
	1300017J02Rik	0.122992	0.630686
	Mid1	0.0300091	0.33625
	Afg3l1	0.0467474	0.368541
	Pomt2	0.0712908	0.571542
	Lrrc4b	0.0568552	1.15041
	Clec16a	0.0346263	0.419254
	Slc25a25	0.0484791	1.07674
	Dscaml1	0.01818	0.116194
	Suv420h1; Kmt5b	0.0741783	0.590727
	Srr	0.033472	0.41838
	Ggcx	0.0721498	0.720778
	Fam3a	0.0709949	1.08286
	Dtnbp1	0.0753183	0.674131
	Plekho2	-1.63777	0.449798
	Aph1a	0.0525199	0.399746
	Gde1	0.0562666	0.50152
	Tmem74	0.0300091	0.214238
	Arsb	0.0571382	0.729133
	Ptpmt1	0.0170257	0.129542
	Dnajc1	0.0401135	0.253689
	Atg2a	0.054829	1.45808
	Pank3	0.00577079	0.0307453
	Tpd52	0.0458862	0.489879
	Tmem120a	0.0692627	1.24596
	Ssu72	0.0738821	0.52884
	Plxdc2	0.0943954	0.940463
	St8sia3	0.0464634	0.806153
	Chmp6	0.0479019	0.152004
	Nudt2	0.0450247	0.555465
	Lgmn	0.0479019	0.907105
	Atr	0.0611794	0.249896
	Atox1	0.0432841	0.44757
	Lgals9	0.0935194	1.09331
	Ube2v1	0.052226	0.866498
	Drap1	0.0660936	0.47701
	Kif15	0.0709949	0.648384
	Tmed4	0.0516488	0.918331
	Gltp	0.0285692	0.438369
	Ralgds	0.0816865	0.597324
	1110021L09Rik; Slc18b1	0.0643613	0.901022
	Rgl2	0.0611794	1.44305
	Rap2c	0.0955318	0.417085
	Gli3	-0.0386743	0.152838
	Tfrc	0.0582928	0.626137
	Rem2	0.00981036	0.0607619
	Trp53i11	0.0545349	0.87472
	Fam164a; Zc2hc1a	0.0170223	0.112368
	Mtf2	-0.0222157	0.0780021
	Pm20d2	0.0753183	1.09192
	Mrps31	0.0363578	0.189355
	Plin3	0.0311634	0.32165
	Slc2a12	0.110553	0.563406
	Pld2	0.0444385	0.899677
	Gas7	0.0456021	0.455364
	Tpgs2	0.0718539	1.15768
	Tm9sf1	0.041268	0.610374
	Gc	0.0375122	0.17901
	Cbr3	0.0392437	0.42487
	Lin9	0.0187534	0.145001
	Tmem63b	0.0747558	2.6741
	Cr1l	0.0692627	1.28657
	Xylb	0.078221	1.5062
	Rps15a	0.0516592	1.30781
	Ankrd13c	0.0585873	0.484284
	Bace1	0.0461702	0.873388
	Klhdc2	0.0510716	0.295273
	Cep250	0.0248199	0.13293
	Tbc1d23	0.05801	0.985546
	Fth1	0.0352035	0.190268
	Tubb2a	0.0513654	0.734966
	Fbxl19	0.0992966	0.561959
	Ttyh1	0.0311634	0.549522
	Msl3	0.0678259	0.85292
	Slc3a2	0.0577155	1.95787
	Dr1	0.0698401	0.459375
	Gstm7	0.0536744	1.91026
	Uhrf1bp1l	-0.00894563	0.0400371
	Ptrf; Cavin1	0.0579984	1.6069
	Ptp4a2	0.051953	0.98397
	Krt16	1.40559	0.441379
	Kcnd2	0.0109645	0.0315204
	Frs2	0.0473152	0.311112
	Hdac5	0.0265516	0.453732
	BC027231; Nepro	0.0701358	1.04083
	Dhrs7	0.0571382	0.826746
	Atp5d	0.0686853	1.34482
	Rab11fip2	0.024524	0.296018
	Gstm2	0.011252	0.128513
	Pgm2	0.0499272	2.74588
	1500032L24Rik; Smdt1	0.0964272	1.99521
	Mndal	0.0415525	0.313421
	Ranbp6	0.041268	0.973023
	Slx4	0.0274148	0.0593667
	Nnt	0.0438613	1.57314
	Slc22a23	0.0435771	0.687033
	Med27	0.00461663	0.035568
	Ccdc127	0.0730233	0.776622
	Ppp1r1c	0.0447316	0.23987
	Frmd4b	0.0406826	0.524222
	Katnal2	0.0375122	0.197482
	Rap1b	0.0559836	3.26261
	Fndc3b	0.0871653	0.44593
	Pltp	0.0484694	0.539099
	Klf11	-0.0854325	0.157912
	Lrpap1	0.0502109	0.46246
	Cdh8	0.0499172	0.760493
	Cops8	0.0193305	0.187183
	Usmg5; LOC100504912; LOC102642507	0.0657983	0.785153
	Dbi	0.0328949	0.252224
	4930444A02Rik; Pomk	0.00779135	0.0518271
	Canx	0.0409753	0.852339
	Fkbp2	0.0802506	1.19568
	Fhit	0.067544	0.431322
	Arl6ip5	0.0626165	1.74708
	Letmd1	0.0531078	1.2316
	Tmem35; Tmem35a	0.0767695	2.11522
	Rab3c	0.0530972	0.957323
	Adap2	0.10364	0.465751
	Antxr1	0.0406908	0.446473
	Tmem9b	0.0834027	1.87469
	Pdcd2	0.00923328	0.0726898
	Arsa	0.0401055	0.594832
	Slc12a5	0.101309	1.30449
	Rpl10; Rpl10-ps1	0.0643484	0.84726
	Ddx52	0.0519426	1.04401
	Tom1	0.0744596	1.75693
	Epha5	0.0707133	2.8425
	U2af1	0.0507881	0.716343
	Txnl4a	0.0320323	0.276584
	Rabl2	0.0418369	1.05188
	Unc119	0.0629115	0.520106
	Zmat2	0.114622	0.823423
	Atp6v1e1	0.106209	1.14302
	Zfp551	0.0542409	0.244356
	Ociad1	0.0863075	1.85305
	Map3k3	0.0779245	0.330871
	Tmem214	0.0328949	0.989471
	Mrpl22	0.076192	1.71418
	2900011O08Rik	-0.00346247	0.0126117
	Rpl7a	0.0551232	0.646149
	Csrp1	0.0432841	0.271569
	Htt	0.0479115	1.22055
	Pdzrn3	0.0346263	0.150816
	Pdcd10	0.0366501	0.799657
	Rab5c	0.0528138	1.17687
	Vamp7	0.0684034	1.307
	Guk1	0.0744596	1.02092
	Acaa2	0.086605	2.07723
	Rnf41	0.0585756	0.25
	Gfap	0.0776435	0.536545
	Acad8	0.0438613	0.529133
	Cyp46a1	0.0603195	0.952843
	Pcdhga4	0.0614743	0.144084
	Map3k4	0.0378046	0.617152
	Hspe1	0.029432	0.276209
	Srp54a; Srp54b	0.0427069	1.45215
	Txlna	0.011252	0.0413545
	Tmem106b	0.00836682	0.0662909
	Ncam2	0.0646436	1.51557
	Sep15; Selenof	0.080812	1.18645
	Sema4g	0.0256832	0.114162
	Bsg	0.0539577	1.19104
	Rps11	0.025101	0.398566
	Lbp	0.0877429	0.440788
	Rnf141	0.054829	1.16642
	Lage3	0.0190439	0.164189
	Nipa1	0.0458862	0.414176
	Aga	0.0444385	0.158991
	Trappc2l	0.0620392	3.84076
	Snx24	0.0152912	0.118461
	Tbc1d9	0.090631	0.357392
	Wfikkn1	0.135713	0.403211
	Pld3	0.0398209	0.970759
	Gtdc2; Pomgnt2	0.0279864	0.49404
	Vkorc1l1	0.101608	1.05832
	Rab33a	0.0452998	0.858796
	Bckdhb	0.0438613	0.586426
	Syngr1	0.0738821	0.883426
	Rheb	0.0554063	2.10094
	Dffa	-0.00115416	0.00167964
	Dsc3	0.0655162	0.296301
	Abcd1	0.0233745	0.096656
	Acadl	0.0525199	1.08959
	Shoc2	0.0242378	0.226623
	Ak1	0.0409671	0.715542
	Snca	0.076192	0.844035
	Rtca; Rtcd1	0.0349114	1.30668
	Ptplb; Hacd2	0.0863075	0.843778
	Mt3	0.0320323	0.232542
	Yrdc	0.0585756	0.864001
	Nudt8	0.0444385	0.1757
	Tram1l1	0.0164453	0.0630128
	Gabrg2	0.0464541	1.30724
	Slc44a2	0.0554063	1.32856
	Atp9a	0.0649257	2.34354
	Lman2l	0.0473246	0.586972
	Isca2	0.052226	0.980571
	Pdpn	0.101608	1.40571
	Rgma	0.0403981	0.770792
	Myo6	0.0262604	0.383205
	Lpcat1	0.0706991	2.3315
	Phpt1	0.0216387	0.244713
	Snx2	0.0530972	4.2287
	Ndufv2	0.0568439	0.514258
	Thap11	-0.00317361	0.0107458
	Pnck	-0.00721277	0.0467406
	Spcs1	0.0239469	0.30062
	Btf3	0.0473246	0.759121
	Ammecr1l	0.00894384	0.0349968
	Rab3a	0.0533911	0.984464
	Ntpcr	0.0487629	1.11306
	Cpt1a	0.0828252	2.6265
	Grik3	0.0730233	1.26571
	Mov10	0.0606021	1.53804
	Aimp2	0.0453089	1.11591
	Grb2	0.0435771	0.41185
	Atp5e	0.00634787	0.0474744
	Dhx33	0.0054828	0.030358
	Cds2	0.0539685	2.29153
	Dcxr	0.0308779	0.447209
	Snrpd1	0.0351965	0.253583
	Rab5a	0.0724313	1.80322
	Dlgap3	0.0825447	0.48482
	Dpcd	0.0574326	1.72327
	Hid1	0.0352035	0.984093
	Slc35f1	0.0265463	0.103311
	Cd81	0.0357807	0.897465
	Sgpl1	0.0155813	0.152465
	Stt3a	0.0164453	0.195429
	Itfg2	0.0210616	0.129084
	Ergic2	0.0314489	0.411286
	Dynlrb1	-0.00750203	0.0416996
	Calb1	0.0831222	0.539531
	Rhoa	0.0545458	2.03635
	Oplah	0.0473246	1.58023
	Glipr2	0.0643484	1.64505
	Chd1l	0.0303007	0.253532
	Mfsd1	0.0744596	0.244113
	Tyro3	0.0230836	0.123109
	Atp1b1	0.0857299	1.02604
	Robo2	0.00605993	0.0386568
	Kctd10	0.0637839	0.946311
	Ube3b	0.0758957	1.22329
	Dnal4; Dnalc4	0	0
	Tm7sf2	0.0597301	1.13367
	Pdlim1	0.116055	0.824926
	Pik3r2	0.0173125	0.160761
	Lactb	0.0582928	2.41334
	Man2b1	0.0473152	0.61852
	Usp25	-0.0444385	0.217823
	Ccdc51	0.0277006	0.42862
	Mfsd8	0.033472	0.349465
	Xkr4	0.0692627	0.729217
	Rims1	0.038959	0.449886
	Entpd2	0.024815	0.155981
	Lrp1	0.0565609	3.20517
	Ntng1	0.00461663	0.0258526
	Glt8d1	0.0802185	1.32988
	Ptdss1	0.042414	1.0492
	Foxj3	0.0236607	0.230394
	Gpx4	0.0300091	0.578623
	Grn	0.0349114	0.232988
	Tk2	0.0479019	0.428666
	Sec61b	0.0990176	1.52588
	Cacna1b	0.0707133	0.706709
	Prkaa2	0.0533911	0.547413
	Dph1	0.0328949	1.0413
	Acbd5	0.0519426	1.59339
	Hmgn2; Gm7931	-0.0831222	0.302273
	Lrrc14	0.0409753	0.418865
	Eng	0.0372199	0.349083
	Me1	0.066671	0.887953
	Myo1c	0.0525199	3.47165
	Slc11a2	0.0164485	0.0562557
	Crk	0.0317342	0.458316
	BC037034	0.00288539	0.0150096
	Pfdn2	0.0600248	1.02848
	Rnf115	-0.029432	0.188535
	Mier3	0.0516592	0.174222
	Dynlt1b; Dynlt1f; Dynlt1c; Dynlt1a	0.076192	1.38543
	Eogt	0.0539577	0.809398
	Rbm45	0.033472	0.822669
	Itpkc	-0.0204887	0.131948
	H13	0.0600368	0.968931
	Slc25a24	0.0721498	1.54059
	Tmem209	0.0502109	1.01406
	Lmbrd1	0.0557005	0.874671
	Lman1	0.0167355	0.32581
	Celsr3	0.0248199	0.558497
	BC016423; Fam208b	-0.011829	0.064726
	Islr	0.0704034	0.621859
	Synm	0.0164453	0.0966786
	Ap2a1	0.0369276	2.09972
	Prdx5	0.0701358	0.851658
	Gtf2a1	-0.0401135	0.220703
	Slc25a13	0.0418453	0.407628
	Abcb1a	0.0476085	1.22092
	Postn	0.0689671	1.42841
	Acot7	0.045593	1.22823
	Oxsm	0.0346263	0.813627
	Alg10b	0.0395363	0.250945
	6330403A02Rik; Stum	0.105952	0.942358
	Grasp	-0.025387	0.134951
	Emc3	0.0216387	0.229519
	Uqcrfs1	0.0623341	2.74789
	Sdf2	0.024524	0.384944
	Sypl	0.047618	1.19186
	Rps24; LOC677113; LOC102642752	0.0479019	1.05016
	Aagab	0.0230836	0.228736
	Ephb1	0.0499172	1.58778
	Ndufa5	0.118391	0.557208
	Sh2b2	0.024524	0.402652
	Ndufaf6	0.0100999	0.04076
	Ndufs8	0.0857127	0.99103
	Slc30a5	-0.00490566	0.0332167
	Megf8	-0.0629115	0.14809
	Diras2	0.0533911	1.76246
	Msc	0.0487726	0.568352
	Fkbp3	0.00490468	0.0394884
	Stub1	0.0886182	1.03957
	Card10	0.0418453	0.220804
	ND1	0.0617568	0.335096
	Tmem165	0.0574326	1.26175
	Vps51	0.0352035	1.18098
	Sc4mol; Msmo1	0.0476085	0.789678
	Wdfy1	0.0585873	1.67051
	Cnnm4	0.0724313	1.01283
	9930012K11Rik	0.0340492	0.280253
	Lsm1	0.0490564	0.503647
	Srsf5	0.0265463	0.276655
	Dgke	0.045877	2.14427
	Snrpf	0.0591647	0.633676
	Npc1l1	0.111409	0.314949
	Ube2h	0.0170257	0.11725
	Sv2a	0.0663757	1.17249
	Nos1ap	0.00115416	0.00969202
	Trf	-0.000577078	0.0022445
	Atp2a2	0.0611794	2.42283
	Bloc1s1	0.0562779	0.472711
	Cadm2	0.0614743	0.495165
	Atp2b1	0.0842773	1.47878
	Rab18	0.0634888	1.67019
	Cnnm3	0.037797	1.13634
	Cox7a2l	0.0762073	0.259441
	Fam160a2	0.0522365	0.856419
	M6pr	0.0441455	2.202
	Spns1	0.0516592	1.50589
	Ccdc40	0.100173	0.645177
	Rdh13	0.0199115	0.420166
	Mettl1	0.0574326	0.978854
	Erbb2ip; Erbin	0.0178896	0.217148
	Kdelr1	0.0300091	0.144256
	Tuba1a	0.0484791	0.918064
	Foxp4	0.0054828	0.0112335
	Ppt1	0.0429998	1.8788
	Slc7a5	0.0626291	1.74708
	2410131K14Rik	0.0213523	0.155773
	Acp2	0.0464634	1.049
	Rhoc	0.0571496	1.89703
	Trim36	0.0557005	0.495571
	Vps45	0.0568552	3.41581
	Reep3	0.0311634	0.764186
	Dpp6	0.0343412	0.589262
	Rps13; Rps13-ps1; LOC102642137	0.110576	1.0162
	Fabp3	0.0932212	1.12517
	Acox3	0.0245289	0.357559
	Rint1	0.0398209	0.801504
	Thbd	0.00692495	0.0311125
	Ccdc157	0.0346263	0.287465
	Slc1a4	0.0681079	1.21433
	Smek2; Ppp4r3b	0.0308718	0.593091
	Gns	0.0375122	0.71933
	Klhdc3	0.011829	0.0238229
	Mfn2	0.0450157	0.796913
	Lhpp	0.0571382	0.626597
	Atp8a2	0.0545349	1.92427
	Usp16	0.00981036	0.0744831
	Fam20b	0.0147171	0.186677
	Lamtor3; Gm5900	0.0277006	0.266165
	Prkar1b	0.0536852	1.32135
	Ergic1	0.0427069	1.41294
	Ormdl3	0.029432	0.159616
	Taf5l	-0.0115416	0.0503532
	Trappc1	0.0441543	0.60272
	Commd8	0.0406908	0.164261
	Ncaph	0.0487629	0.462441
	Rab39b	0.0626291	1.53618
	Acadm	0.0349184	0.768259
	Gbe1	0.024815	0.441589
	Itih1	0.00346178	0.0303294
	Prkg1	0.00519371	0.0355051
	Iglon5	0.0317406	0.527181
	Pik3cb	0.0571496	1.687
	Rasgrf2	0.0265463	0.281208
	Rps19	0.0181764	0.223291
	Slc7a1	0.0354885	0.424481
	Snx32	0.101886	1.0535
	Eef2k	0.0360656	1.24331
	Fam76a	0.0401135	0.420096
	Colec12	0.0545349	0.231886
	Golm1	0.0689671	2.13727
	Wls	0.0623341	1.42594
	Cyb5r3	0.0721498	1.91669
	Rpl9	0.0291463	1.07838
	Serpina3m	0.0542517	0.379063
	Btk	0.0819671	1.28315
	Rps26; Rps26-ps1	0.0579984	0.882659
	Clcn6	0.0536744	1.15587
	Tbrg4	0.0227973	0.410694
	Atp6v0a1	0.0545349	1.70279
	Rps21	0.00346316	0.0345141
	Sirt3	-0.00375138	0.016589
	Itga5	0.0383741	0.286933
	Mettl15	0.0684034	0.53946
	Stxbp6	0.019621	0.198718
	Kpna6	0.0375122	0.509035
	As3mt	0.0435771	1.31992
	Zfp740	0.0268322	0.392763
	Ak4	0.0282777	0.417056
	Ppie	0.0227973	0.355287
	Tbc1d2b	0.0346263	0.300382
	Pdcd6	0.0582928	0.670068
	Dock9	0.0507881	1.95728
	Ablim1	0.0225065	0.326229
	Casc4	0.0519426	0.945299
	Minos1	0.0103874	0.115665
	Ntrk2	0.0302947	0.419566
	Cdh10	0.0184667	0.300442
	Sparc	0.0542517	0.631121
	AI846148	0.0187534	0.0728138
	Sec22b	0.0513654	1.45112
	2810405K02Rik; Fam213b	0.04934	2.78279
	Vps26a	0.0326096	0.866478
	Rabggtb	0.0320259	0.531518
	Ermp1	0.0591647	1.82157
	Gstm1	0.0582928	0.820499
	Smcr7l; Mief1	0.0352035	0.865757
	Romo1	0.0184667	0.140806
	4930471M23Rik; Slc35f6	0.0562779	0.259534
	Sh2d3c	0.0395284	0.235734
	Rpl37a	0.0398209	0.549347
	Tstd2	0.0135628	0.104595
	Cisd2	0.0481857	1.1531
	Mllt3	0.0643484	0.570329
	Ndufa1	0.0375122	0.563777
	Slit2	-0.00721421	0.0494257
	Arfip2	0.045593	0.950273
	Tprgl	0.0470313	0.723509
	Agpat6; Gpat4	0.0536744	0.704062
	Bahcc1	0.100731	0.426336
	Ahi1	0.0271235	0.403052
	Slc39a10	0.0476085	0.457524
	Sod2	0.0378046	0.417345
	Riok2	0.0282777	0.325622
	Scamp3	0.0504944	1.21521
	Elmod1	0.0311697	0.239789
	Rpn1	0.0401055	1.35
	Ubfd1	0.0277006	0.256225
	Rab6a	0.0559836	1.53694
	Adcy3	0.0432841	0.401184
	Hk1	0.0481857	1.60362
	Strap	0.0262604	0.596989
	ND3	0.0915067	0.863816
	Prkab2	0.047618	0.811685
	Mospd2	0.0268322	0.348567
	Lims2	0.0669397	0.351198
	Cmpk2	0.0415525	0.338859
	Hax1	0.121258	0.767835
	Scfd2	0.0277006	0.567116
	Ralb	0.0360729	2.0818
	Mpp5	0.0262551	0.27123
	Isyna1	0.0331801	0.528382
	Epha7	0.0557005	1.07884
	Commd9	0.0302947	0.637764
	Pus3	0.0502008	0.733704
	Gmip	0.0360729	0.306158
	Use1	0.0357807	0.429388
	Trmt5	0.0256781	0.349712
	Cldn25; Cldnd1	0.0594474	0.602186
	Sfxn5	0.0349184	1.45986
	Grik2	0.0510818	1.93483
	Hsd17b12	0.0253921	0.638884
	Glrx2	0.0230836	0.353213
	Tub	0.0461702	1.47278
	Ngfr	0.092364	0.220144
	Ufc1	0.0568552	0.993464
	Top3a	0.0554063	0.193999
	Ostf1	0.0814059	0.604901
	Cuedc2	0.00490468	0.0306077
	Tbl1x	0.00259711	0.0306015
	Sepsecs	-0.0144271	0.0628523
	Arf6	0.0507881	0.932826
	Qrsl1	0.0193343	0.218204
	Bcap31	0.0718539	1.93203
	Ube2d1	0.0239469	0.231641
	Gcsh	0.0675305	0.470469
	Pip4k2a	0.0308779	1.45213
	Nr2f2	0.0484791	0.474737
	Lmf1	0.0857299	1.41078
	Pde1c	0.0519322	0.550684
	Tssc4	-0.0464541	0.282757
	Hnmt	0.0545458	0.456996
	Usp6nl	0.0704175	0.20949
	Tmem169	0.0643613	0.314485
	Sh3yl1	0.0551232	0.400287
	Btf3l4	0.0631938	1.12247
	Pih1d1	0.0207752	0.149817
	Mrpl2	0.0484791	1.01828
	Stk32b	0.00288539	0.0188985
	Agfg2	0.0204846	0.267343
	Kti12	0.0199115	0.171162
	Rad54l2	-0.00403955	0.0203291
	Ldlrad3	0.0909108	0.228768
	Rps9	0.0634888	1.17466
	Arpc5	0.0219294	0.184255
	Rfx3	0.0317406	0.580675
	Gale	-0.0054828	0.0339393
	Mlec	0.041268	1.07134
	Gabbr2	0.0429998	0.427381
	Atg13	0.0141371	0.107455
	2310047M10Rik; Borcs6	0.0288549	0.366123
	Wbp2	0.00432852	0.0320264
	Ccdc91	0.0403981	0.355009
	Cdk19	0.0181764	0.209621
	Mrps12	0.0222202	0.185593
	Banf1	0.0340492	0.33641
	Cyb5b	0.0415525	0.894472
	Emc4	0.0395363	0.758017
	Pkdcc	0.0770659	0.492835
	Arl13b	0.0441543	0.51945
	Atp7a	0.021643	0.205331
	Hacl1	0.0886182	0.724481
	Cers2; Lass2	0.0805152	0.891337
	Ankrd52	0.0747558	0.735839
	Cbl	0.00432766	0.0533964
	Rell1	0.0577155	0.223157
	Pgam5	0.0427154	2.18582
	Slc8a1	0.0603074	1.11878
	Ptbp3; Rod1	0.045593	0.290573
	Syvn1	0.0328949	0.247895
	Heatr3	0.00317361	0.0308879
	Gpx8	0.045593	0.406907
	Dtymk	0.0135628	0.215577
	Rsu1	0.0366501	0.758394
	Rftn1	0.0473246	0.624493
	Lamc3	-0.0207752	0.208118
	Zfp385a	0.029432	0.261835
	Grm3	0.0395284	0.904962
	Dmwd	0.0464541	0.625522
	Mpp6	0.0343343	1.0646
	Arhgdib	0.0135601	0.13256
	Setd6	-0.0213523	0.0892716
	Tm9sf3	0.0372273	1.51384
	Adora1	0.0435683	0.108051
	Adcy2	0.102763	0.505322
	Bbs9	0.0121187	0.0679381
	Sacm1l	0.0539577	1.68482
	Dph2	0.0100979	0.120183
	Far1	0.033472	0.719032
	BC057079; Focad	0.0277006	0.408595
	Kank4	0.0542517	0.289322
	2610002M06Rik	0.0530972	0.783877
	Atp13a1	0.0401055	1.93653
	Rpl7l1	-0.0152942	0.100854
	Slc6a11	0.0860101	1.13577
	Lemd2	0.0288549	0.771784
	Stk25	0.0464634	1.7379
	Skint6	0.0175993	0.0963623
	Nelfe; Rdbp	-0.00230831	0.0190471
	Mtfmt	-0.0063466	0.025412
	Tsen34	0.0438613	0.313896
	Dcun1d1	0.0285634	0.392876
	Hist4h4; Hist1h4a; Hist1h4k; Hist1h4c; Hist1h4i; Hist1h4n; Hist1h4h; Hist1h4f; Hist1h4j; Hist1h4b; Hist1h4m; Hist1h4d; Hist2h4; LOC100862646; LOC102641229	0.0793603	0.654398
	Rab8b	0.0629115	0.839253
	Heatr6	0.0366428	0.834186
	Agk	0.0530866	1.64569
	Sco1	0.0473246	0.378041
	Shq1	0.0305802	0.179729
	Ak2	0.0242378	0.634089
	Dnajc9	0.0227928	0.235644
	Rab10	0.0467474	0.442859
	Dync2h1	0.0363578	0.62712
	H2afz	0.0262604	0.425957
	Ctsd	0.0343412	0.826911
	Sun1	0.00288539	0.0298438
	Gdap2	0.0207752	0.413793
	Odc1	0.278436	0.597168
	Sod1	0.0441543	1.8805
	Cnp	0.0562666	1.86294
	Mtch1	0.032603	0.826663
	Mrpl13	0.0288549	0.587999
	Dhx8	0.0678124	1.69527
	Fbxo3	0.0334787	0.341175
	Ivd	0.0343343	1.31728
	Sil1	0.033764	0.247848
	Snf8	0.0320323	1.19862
	Gabra5	0.0447227	0.465937
	Cdkn1b	-0.0300091	0.144067
	Hexb	0.033764	0.322203
	Nid2	0.0199115	0.472754
	Vapa	0.0623341	2.85611
	Pqlc1	0.076192	0.982547
	Dnajc5	0.0594474	1.06388
	Cnn2	0.0314489	0.409697
	Tmem30a	0.0608969	1.59613
	Appl1	0.0470313	2.12612
	Dgat1	-0.0121187	0.0713461
	4931440F15Rik	0.0490564	0.130832
	Esyt1	0.0398209	0.499449
	Nudt14	0.0204846	0.222814
	Syap1	0.0392437	0.28769
	Vps8	0.041268	1.45538
	Adat3	0.019621	0.0993751
	Amd2	0.0337572	0.170035
	Chtop	0.0932399	0.216747
	Cers6; Lass6	0.0479019	0.943008
	Arl1	0.0354885	0.707699
	Sema6c	0.011829	0.0445835
	Slc8a2	0.0484888	1.47812
	Gda	0.0862903	0.68236
	Pgpep1	0.00981036	0.0734186
	Fam54b; Mtfr1l	0.0323177	0.307447
	Abcb7	0.0464634	1.37417
	Porcn	-0.00461663	0.0289187
	Ppp6r1	0.0574326	0.932437
	Hpcal4	0.0787986	0.68902
	Bzw1	0.0334787	1.22391
	Dapk3	0.0611794	0.466099
	Ptpn2	0.0409753	0.894123
	Nubp1	0.0207752	0.39987
	Cd93	0.0230836	0.15919
	Appl2	0.0207752	0.347223
	2310022B05Rik	0.032603	0.308915
	Plxnc1	0.04934	1.11526
	Rbms3	0.0126958	0.155899
	Pecam1	0.0326096	0.547228
	Ncdn	0.021643	0.673212
	Wdr55	0.0937988	0.324997
	Rps7	0.0571382	0.811207
	Rab8a	0.0103895	0.0925953
	Nudc	0.0678124	0.711421
	Prcp	0.0432841	1.01846
	Grin2b	0.0201981	0.308648
	Syp	0.0799538	1.33439
	Armc6	0.0349114	1.07819
	Glo1	0.0412598	0.547219
	Pcp4	0.117766	0.636023
	Tubb5	0.0383818	0.73004
	Fundc1	-0.0106749	0.0542446
	Adam11	-0.0245289	0.125202
	Rhbdd1	-0.0106749	0.0557958
	Ampd3	0.0291463	0.142515
	Rfpl4	0.104497	0.306841
	Akr1b8	0.0288549	0.284445
	Celf6	0.0297235	0.62094
	March5	0.0320259	0.678807
	Agpat5	0.0530972	1.57952
	Gpd2	0.0372199	1.57012
	Rps27a; Rps27a-ps2; LOC100042019	0.04934	1.16418
	Vdac2	0.033472	1.24475
	Zmym3	0.0253921	0.366796
	Kctd5	0.0435771	0.644835
	Rogdi	0.0161584	0.291586
	Rp2h; Rp2	0.0406826	0.961117
	Bri3bp	0.037797	1.4425
	Yeats4	0.0054817	0.0548501
	Sox3	-0.0536852	0.279723
	Ndufa3	0.0363578	0.171509
	Cspg4	0.042414	1.59378
	Reep5	0.0995755	1.30252
	Kdsr	0.0481953	0.632224
	Lxn	0.0565609	0.694467
	Cspg5	0.0481953	0.672908
	Chmp3	0.0204887	0.549307
	Pmm1	0.0750521	1.55446
	Praf2	0.034056	1.17254
	Mboat2	0.038959	0.609224
	Eaf1	0.112009	0.743948
	Mrpl45	0.025106	0.33567
	Rcbtb1	0.0632065	0.631106
	Zfp668	-0.00346247	0.0228302
	Hmgcs2	0.0340492	0.296203
	5730494N06Rik; Tmem230	0.0577155	0.657265
	Pdcl3	0.0346263	0.497465
	Elovl5	0.0663624	0.897992
	Derl1	0.0147141	0.119733
	Tmed10	0.0161584	0.205474
	Anxa6	0.0227928	0.724161
	Ebpl	0.0135601	0.0515276
	Pmm2	0.0225065	0.554925
	Eif2s3x	0.0187534	0.275739
	Tmem41b	0.0539577	0.51263
	Atp1a2	0.0727272	1.5466
	Mpp1	0.00750203	0.0803751
	Tmem19	0.0412598	0.555617
	9130011E15Rik	0.0383818	1.31206
	Tbc1d22a	-0.00403955	0.041171
	Gabarapl2	0.0894758	1.08108
	Map2k1	0.0530972	0.806468
	Coq9	0.00663575	0.0802483
	Pip5k1c	0.0562666	2.03082
	Vldlr	0.089178	1.37907
	Slc39a6	0.0375122	0.595221
	Ubac2	0.0311572	0.362691
	Carhsp1	0.0132729	0.250834
	Dcc	0.033472	1.03336
	Glce	0.0629115	0.583104
	Ncbp1	0.0279864	1.04226
	Ptgr2	0.0152912	0.153176
	Tmx4	0.0510818	1.42746
	Mras	0.0259692	0.35818
	Kcnq2	0.0530972	0.525348
	Lancl2	0.0129856	0.402527
	Fahd2a	0.00663575	0.0477187
	Fcho2	0.00605993	0.0593764
	Txn1	0.0311634	0.478452
	Snta1	0.0285634	0.601317
	E430025E21Rik; Washc5	0.0253921	0.412017
	Synj2bp; Gm20498; Synj2bp-cox16	0.0403981	0.708342
	Mavs	0.0582928	2.93898
	Oxr1	0.0617444	1.22523
	Btbd1	-0.00259711	0.0119032
	AU040320	0.0135601	0.254702
	Gon4l	0.01385	0.0804933
	Ptges2	0.0340492	1.81591
	Arf4	0.0288549	0.918569
	Irgq	0.0340424	0.61293
	Phlpp1	0.0386588	0.315262
		0.0421297	0.178163
	Vps16	0.0461702	1.62185
	Magoh	0.0617568	0.897084
	Spg21	0.0173125	0.216822
	Mtpn	0.0510818	0.538535
	Slc25a19	0.0320323	0.167266
	Pdlim5	0.0467474	1.21103
	Trim3	0.0302947	0.765396
	Tmcc2	0.0199115	0.264625
	Nras	0.0447316	2.01841
	Acyp2	0.0582928	0.80395
	Zfp536	-0.0363651	0.190069
	Pdk3	0.0323177	0.544638
	5730469M10Rik; Fam213a	0.0493499	1.50661
	Tmx2	0.0187572	0.433083
	Cyfip2	0.0207752	0.809182
	N4bp1	0.0193305	0.287174
	C2cd2l	0.0300151	2.15541
	Pycard	0.138302	0.746264
	Nipsnap3b	0.0167355	0.47564
	Cmip	0.0438613	1.20507
	Pars2	0.0346333	0.393491
	Nlgn4l	0.0109645	0.0785887
	Rab3d	0.0655031	0.865464
	Grm7	0.0588584	0.85476
	Slc4a7	0.0733047	0.914282
	Trim41	0.0201981	0.107021
	Naa25	0.0262604	0.682492
	Pcid2	0.0328949	1.45693
	Exosc4	0.0207752	0.331023
	Itm2b	0.0288549	0.306775
	Cdyl2	0.0730233	0.448967
	Mmgt1	0.00346247	0.0213779
	Tomm20	0.139184	0.72691
	Ralyl	0.036935	1.19073
		0.0571382	0.818512
	Ndufb6	0.0600248	1.09065
	Mrps27	0.0288549	0.775404
	Rcn1	0.110853	0.346834
	Scrn2	0.0201981	0.461935
	Gm13072; Trmt112-ps2; Trmt112	0.0450157	0.252992
	Mospd1	0.0588701	0.393271
	Cd99l2	0.0822641	0.32866
	D16H22S680E; Tango2	0.0530972	1.06185
	Gpm6b	0.0502008	2.3549
	Klhl28	0.0891959	0.538544
	Spg20	0.0441543	0.614656
	Acox1	0.0320259	0.613316
	Scpep1	0.0372199	1.34014
	Map2k2	0.0216387	0.486201
	Selrc1; Coa7	0.0253921	0.463883
	Rps28	0.0161584	0.0989555
	Ids	0.0790795	1.08961
	Spr	0.0150042	0.365384
	Slc38a2	-0.00750203	0.0390769
	Lamp1	0.0331801	0.600033
	Cmpk1	0.032603	0.335734
	Acadsb	0.0210616	0.713216
	Tubal3	0.0626165	0.399462
	Rad23a	0.0793603	0.501475
	Nip7	0.0311572	0.605343
	Eif2b2	0.0317406	0.499467
	Asap1	0.0331801	0.509606
	Mtap7d3; Map7d3	0.0992767	1.46151
	Asph	0.0227973	0.408355
	Prodh	0.086605	0.571298
	C1qtnf4	0.00115393	0.00704064
	Rpl36	0.0458862	0.354453
	Bcs1l	0.0409753	0.602788
	Phkb	0.0516488	0.726413
	Tusc3	0.0375122	1.44561
	Hbxip; Lamtor5	0.0617568	0.597984
	Fpr2	0.076192	0.221606
	Sap18; Gm10094; Sap18b	0.023656	0.477559
	Mettl17	0.0256781	0.219379
	Wipf3	0.0256781	0.382173
	Podxl2	0.0323177	0.967322
	Zfp191; Zfp24	0.0323177	0.281954
	Letm1	0.0132729	0.117644
	Babam1	0.0297176	0.541646
	Atp6v1a	0.0352035	2.07947
	Smpd1	0.0611672	0.715709
	Ranbp10	0.0398209	0.316043
	Slc25a15	0.0510716	0.617335
	Dnajc16	0.0346263	0.813407
	Ndufs5; BC002163; LOC100504968; LOC102641315	0.0528138	0.160801
	Ncln	0.0230836	0.745577
	Idi1; LOC102635781; Gm38481	0.102464	0.878305
	Gucy1b3	0.0100979	0.0830908
	Gpn3	-0.00577079	0.0218712
	Nme1	0.0643484	0.648947
	Vps36	0.0424225	2.48352
	Rab14	0.0545458	1.97874
	Vdac1	0.032603	1.67379
	Atp6v1c1	0.0403981	1.14385
	Lrrtm2	0.0366501	0.390512
	Dad1	0.0533805	0.664741
	Ndfip1	0.0689809	0.627578
	Dapk1	0.0380817	1.95163
	Kctd4	0.0184667	0.293344
	Slc24a3	0.100751	0.843845
	Osbpl5	0.0155781	0.234964
	Aldh6a1	0.0334787	1.59938
	Ppib	0.0176029	0.420622
	Pon2	0.0170257	0.19694
	Flot1	0.0204846	0.432704
	Snap23	0.0294261	0.527098
	Gpcpd1	0.0401055	0.240338
	Vbp1	0.0680942	0.325693
	Ocrl	0.037797	0.493659
	Cdkal1	0.0193305	0.158496
	Acsl1	0.0438613	0.834796
	Ica1l	0.0187534	0.099774
	Atat1	0.0487629	0.769528
	Hsf2	0.0949541	0.513384
	Ephx1	0.0533805	0.724918
	Nsmaf	0.00634787	0.0421674
	Wrap53	0.0277006	0.408258
	Galk2	0.0343343	0.956254
	Slc17a6	0.0551232	0.512136
	Braf	0.0513654	0.417571
	Atp2b4	0.0790795	1.5897
	Nudt3	0.0403981	0.834692
	Tlk1	0.0288549	0.0826267
	Uqcc; Uqcc1	-0.00490566	0.0441307
	Pvrl2; Nectin2	0.0444296	1.47696
	Acadvl	0.0271235	0.62597
	Ppp3r1	0.0484791	0.494197
	Grm5	0.0184667	0.180554
	Syn2	0.0366501	0.575081
	Pafah1b2	0.0207752	0.18332
	Atp11c	0.024524	0.498576
	Dpp7	-0.0144271	0.140509
	5730455P16Rik	0.0311634	0.478927
	Ccdc93	0.0141399	0.119992
	Cbr1	0.0438613	0.969822
	Hp	0.0282777	0.223193
	Cox15	0.033764	0.511026
	Hist2h2be	0.0620517	0.747524
	Snx5	0.0418453	1.44033
	1810020D17Rik; Aamdc	0.011252	0.167611
	Fblim1	0.0810927	1.0128
	Eps8	0.0409753	0.382135
	Eci2	0.0418369	1.34768
	Cttn	0.0262551	0.475375
	Flywch1	0.0173125	0.206335
	Bfar	-0.0314551	0.221104
	Fasn	0.0349114	1.76363
	Mul1	-0.0225065	0.0691361
		0.033472	0.978053
	Fmo1	0.0435683	0.855255
	Chchd4	-0.00346247	0.0185492
	Emc1	0.00778979	0.123347
	Wasf3	0.0415525	0.501375
	Prdx1	0.0314489	0.696522
	Nckap1	0.0331801	3.07395
	Casp8	0.01818	0.160862
	Thbs1	0.0958302	0.736235
	Sucla2	0.0317406	1.48075
	Cyb5r1	0.0239469	0.300262
	Dhrs13	0.019621	0.22388
	Spcs2	0.0441455	1.10485
	Pde4d	0.0444385	0.27831
	4932438A13Rik	0.01385	0.203165
	Reep1	0.0268322	0.644813
	Pkn2	0.0124085	0.189874
	Pip5k1a	0.04934	0.425447
	Suclg1	0.0268322	1.08557
	Opa3	0.0265463	0.567452
	Mff	0.0470407	0.52705
	Trip12	0.0201981	0.551403
	Nrbp2	0.025106	0.552552
	Impdh1	0.0476085	1.42342
	Rps5	0.0291463	0.515975
	Csmd3	0.0525199	0.169593
	Cd151	-0.00576963	0.054754
	Alkbh8	0.0288549	0.417855
	Tmem194; Nemp1	-0.000577078	0.00550172
	Apoa1bp; Naxe	0.0187534	0.554661
	Utp20	0.0242378	0.813456
	Srek1ip1	0.0239517	0.164096
	Tmx3	0.0164453	0.396287
	Sigmar1	0.0259692	0.344104
	Ckmt1	0.0285634	0.520456
	Slc38a5	-0.0317406	0.337467
	Cox6a1	0.0496336	0.568276
	Itgav	0.0285692	1.47712
	Cpeb3	0.0126958	0.0464375
	Limk1	0.0300091	0.825837
	Sec11a	0.0245289	0.499311
	0610007P14Rik; Erg28	0.0291405	0.346491
	Aldh1b1	0.042414	1.5151
	Zadh2	0.011829	0.131347
	CYTB	0.0701358	0.489384
	Tppp	0.0326096	0.340566
	Gspt2	0.0305863	0.633748
	Ankzf1	0.000577078	0.00471578
	Hspg2	0.0181764	0.269962
	H6pd	0.00461663	0.0450769
	Atg12	0.025106	0.648109
	C2cd4c	0.0429912	0.311721
	Cab39	0.0285634	1.55969
	Cftr	-0.00894563	0.107701
	Serpini1	-0.00115416	0.015499
	Lmo4	-0.0311634	0.248152
	Ddx25	0.0222202	0.167335
	Arl8a	0.0637711	1.39414
	Rabgap1l	0.0378046	0.952077
	Abr	0.011829	0.24068
	Shisa6	0.0470313	0.662842
	Slc25a14	0.0516592	0.312328
	Lrsam1	0.0429998	1.4233
	Pip4k2c	0.077347	0.519038
	Snrk	0.052226	0.781927
	Trmu	0.00605872	0.0342344
	Stat5b	0.0176029	0.245805
	Rad54b	0.0380894	0.409155
	Acsl3	0.0363578	2.06975
	Slc30a10	0.00836682	0.0612963
	Snx11	0.0328949	0.11498
	F2	0.0271289	0.218371
	Decr1	0.0173091	0.1575
	Tmed2; Gm21540; LOC100862175; Gm10698	0.0121187	0.216028
	Ube2e3	0.0184704	0.495602
	Pofut2	0.0372273	0.969512
	Mdh1	0.0326096	0.657132
	Pgs1	0.0147141	0.151759
	Abcd2	0.0109623	0.0713138
	Prpsap2	0.0349114	1.3227
	Lrrfip2	-0.021925	0.157962
	Agpat4	0.0340492	0.729857
	Rp9	-0.0173125	0.12507
	Tbcel	0.0135601	0.237771
	Cfl2	0.0447227	0.901963
	C1qbp	0.0271235	0.343171
	Ubac1	0.0279864	0.244241
	Syngap1	0.025106	0.43194
	Bckdk	0.0502109	0.218049
	Abhd16a	0.00317361	0.0344844
	Pprc1	0.0657983	0.420545
	Them4	0.0256781	0.417609
	Eef1e1	0.0285692	0.255818
	Rufy2	0.0519426	0.881158
	Lrrc8a	0.0328883	1.08877
	Rnf11	-0.0135601	0.0376676
	Scn1a	0.0285692	0.312516
	Ltn1	0.0210616	0.346138
	Vamp8	0.0323113	0.187459
	Stxbp2	0.00230877	0.0249143
	Fsip2	0.0516592	0.142623
	Adpgk	0.0158714	0.172237
	Cntnap4	0.0184631	0.458862
	Gja1	0.0225065	0.17053
	Vangl2	0.0314551	1.48725
	Arl3	0.0415442	0.551285
	Recql	0.0323177	0.868396
	Dalrd3	0.0415525	0.315839
	Rplp2	0.0398209	0.498196
	Tdg	0.025101	0.482194
	4933403F05Rik; Fam210a	0.0340492	0.474075
	Tuba4a	0.0554063	0.765917
	Nudt16l1	0.0103874	0.172477
	Zfp146; LOC102643033	0.0591529	0.738344
	Rps10	0.0476085	1.01384
	Rab2a	0.0542517	2.01998
	Smpd4	0.0225065	0.426129
	Gimap4	-0.00201998	0.00712999
	Fcho1	0.0476085	0.551576
	Nde1	-0.0109645	0.0607624
	Sept10	0.0236607	0.51236
	Iqsec1	0.0314551	0.786087
	Palm	0.0706991	1.13365
	Pigk	0.029432	1.08238
	Faf2	0.0253921	1.09551
	Tmem87b	0.0245289	0.142449
	Stard7	0.0132729	0.156749
	Aldh4a1	0.025106	0.58101
	Pag1	0.0265463	0.248235
	Vps35	0.0502109	1.98452
	Psmb1	0.0193305	0.34909
	Bzw2	0.0274148	1.17508
	Prkag2	0.0398209	0.882852
	Slc32a1	0.0510716	1.33374
	Scd2	0.0455838	0.275352
	Sirt6	-0.00490468	0.0124163
	Txndc16	-0.00028851	0.00179208
	Ticrr	0.038959	0.197345
	Fam117b	0.00750203	0.0744123
	Slc22a17	0.0623341	0.503821
	Mbnl2	-0.0054828	0.053781
	Galc	0.00519371	0.0368078
	Tsnax	0.012406	0.215074
	Tm9sf2	0.0181764	0.517367
	Cct7	0.0256781	1.72041
	Ist1	0.0242378	0.81889
	Smap1	0.0239469	0.438144
	Zfpl1	0.00923328	0.117682
	Dpy19l1	0.0363578	0.40456
	Naa35	0.0300091	1.73447
	Kcnab2	0.0634888	0.354257
	Lrrc16b; Carmil3	0.0320323	0.342894
	Psph	0.0207752	0.308164
	Uchl1	0.0473246	0.669718
	Atp5s	0.0213523	0.139057
	Tagln3	0.0193305	0.231111
	Uevld	0.0302947	0.414892
	Kifap3	0.0412598	1.6007
	Hprt	0.0297235	0.711788
	Enox1	0.0300151	0.256545
	Pdlim7	-0.00750203	0.0396761
	Ift74	0.0173125	0.177092
	Nudt5	0.00778979	0.124487
	ORF61; Tmem259	0.0637839	0.372105
	Gys1	0.0438613	0.533292
	Ppa1	0.0256781	0.320346
	ND4	0.0834027	0.605919
	Adam23	-0.0271235	0.11815
	Ubn1	0.0303007	0.265154
	Cul9	0.0360656	0.494901
	Prdm16	-0.0297176	0.134293
	Icam5	0.024815	0.131619
	Sh3pxd2a	0.0432841	1.20174
	Pcyt1b	0.0528138	0.78289
	Psma1	0.0271235	1.2122
	Ube2k	0.0314489	0.596244
	Basp1	-0.0173125	0.0662957
	Sccpdh	0.0360729	1.48263
	Afg3l2	0.0331868	1.23177
	Armc10	0.0282777	0.843409
	Rgmb	0.021643	0.205594
	Ube2g2	0.0519426	0.4071
	Sec14l1	0.0343343	0.531875
	Ptgfrn	0.0225065	0.521563
	Grsf1	0.0262551	0.873385
	Dvl3	0.0135601	0.170629
	Rala	0.0184667	0.416396
	Cd34	0.0155813	0.0727914
	Dcaf13	0.0528138	0.596514
	Guf1	-0.0167355	0.10854
	Dld	0.0126958	0.356695
	Ttc1	0.0207752	0.206227
	Stx4a	0.0441455	0.685072
	Rpl34-ps1; Rpl34; Gm4705	0.0121187	0.138696
	Xpo5	0.0147141	0.359685
	Cep41; Tsga14	0.0496336	0.301287
	Abcb8	0.0109645	0.104785
	Fbxw8	0.0230836	0.305283
	Snap25	0.0585873	0.877264
	Add3	0.0386665	1.32318
	Pdha1	0.0230882	1.17355
	Fbn1	0.0303007	0.321545
	Inpp4a	0.0227973	0.806211
	Tesk1	0.0753333	0.557468
	Dtx3	0.0274148	0.376316
	Heph	0.0265463	0.200819
	Imp3	0.0126983	0.101054
	Pde12	-0.00259659	0.0349776
	Erap1	0.0473246	0.508068
	Mrpl10	0.0100979	0.122016
	Cnot7	0.0199115	0.501283
	Gnaz	0.04934	1.39447
	D630037F22Rik; Tbc1d32	0.0473246	0.371842
	Lamtor2	0.0242378	0.250591
	Nedd8	0.0207752	0.316486
	Wdr37	0.0216387	1.08971
	Eif5a	0.0277006	0.496481
	Trip6	0.0328949	0.247592
	Mcam	0.0161584	0.394955
	Commd4	0.0259692	0.65112
	Prkca	0.0303007	0.645069
	Rpl19; Rpl19-ps11	0.00288539	0.017293
	Ckap4	0.0213565	0.560727
	Slc25a12	0.0398209	1.11868
	Mtx1	0.0181764	0.420076
	Ndufa13	0.0265463	1.00018
	Prps1	0.0219338	0.35578
	Fam126a	0.0805313	1.07309
	Ept1; Selenoi	0.0403981	0.23258
	Wdtc1	0.0435683	0.567592
	Ywhah	0.0484791	0.602977
	Dbr1	0.00923328	0.0766508
	Fam69b	0.032603	0.700285
	Tmeff1	0.0219294	0.375466
	Tmem55b	0.033472	0.504083
	Tmem115	0.0256781	0.302501
	Rnf146	0.0935381	0.367764
	Atp5o; LOC100047429; LOC102641678	0.047618	0.986089
	Apbb2	0.033472	0.251469
	Nos3	0.0453089	0.387343
	Uck2	0.0147171	0.26697
	Slc25a36	0.0274093	0.28228
	Impad1	0.00432766	0.0671643
	Dcun1d5	0.01818	0.272604
	Cxxc5	0.0562554	0.614662
	9230110C19Rik	0.0533805	0.497439
[truncated: 5,497 more rows]
